# Supplementary material for: 3-(2,4-Dimeth­oxy­anilino)-8-meth­oxy­dibenz[b,e]oxepin-11(6H)-one
Source: Acta Crystallogr Sect E Struct Rep Online. 2011 Jan 26;67(Pt 2):o487. doi: 10.1107/S1600536811002637 (PMC3051661; doi:10.1107/S1600536811002637)
Supplement: Supplementary file 1 [file e-67-0o487-sup1.cif]

##############################################################################
###                                                                        ###
###        Electronic paper (Acta Crystallographica Section E)             ###
###                                                                        ###
##############################################################################
#                                                                            #
# This CIF contains the data in a paper accepted for publication in Acta     #
# Crystallographica Section E. It conforms to the requirements of Notes      #
# for Authors for Section E, and has been peer reviewed under the auspices   #
# of the IUCr Commission on Journals.                                        #
#                                                                            #
# Full details of the Crystallographic Information File format               #
# are given in the paper "The Crystallographic Information File (CIF):       #
# a New Standard Archive File for Crystallography" by S. R. Hall, F. H.      #
# Allen and I. D. Brown [Acta Cryst. (1991), A47, 655-685].                  #
#                                                                            #
# The current version of the core CIF dictionary is obtainable from          #
# ftp://ftp.iucr.org/pub/cif_core.dic. The current version number is 2.4.    #
#                                                                            #
# Software is freely available for graphical display of the structure(s) in  #
# this CIF.  For information consult the CIF home page http://www.iucr.org/  #
# cif/home.html                                                              #
#                                                                            #
# This file may be used for bona fide research purposes within the           #
# scientific community so long as proper attribution is given to the journal # 
# article from which it was obtained.                                        #
#                                                                            #
##############################################################################
                                             
data_I
_audit_creation_method     SHELXL-97
_chemical_name_systematic
;
6-[(2,4-dimethoxyphenyl)amino]-13-methoxy-9-oxatricyclo[9.4.0.0^3,8^]pentadeca-
1(11),3(8),4,6,12,14-hexaen-2-one
;
_chemical_name_common
;
3-(2,4-Dimethoxyanilino)-8-methoxydibenz[<i>b</i>,<i>e</i>]oxepin-
11(6<i>H</i>)-one
;
_chemical_formula_moiety     'C23 H21 N O5'
_chemical_formula_sum     'C23 H21 N O5'
_chemical_formula_iupac     'C23 H21 N O5'
_chemical_formula_weight     391.41
_chemical_melting_point     ?
_symmetry_cell_setting     monoclinic
_symmetry_space_group_name_H-M     'P 21/c'
_symmetry_space_group_name_Hall     '-P 2ybc'
loop_
    _symmetry_equiv_pos_as_xyz
    'x, y, z'
    '-x, y+1/2, -z+1/2'
    '-x, -y, -z'
    'x, -y-1/2, z-1/2'
_cell_length_a     9.3277(9)
_cell_length_b     25.8290(8)
_cell_length_c     7.9519(6)
_cell_angle_alpha     90.00
_cell_angle_beta     98.914(3)
_cell_angle_gamma     90.00
_cell_volume     1892.7(2)
_cell_formula_units_Z     4
_cell_measurement_reflns_used     25
_cell_measurement_theta_min     61
_cell_measurement_theta_max     68
_cell_measurement_temperature     193(2)
_exptl_crystal_description     needle
_exptl_crystal_colour     yellow
_exptl_crystal_size_max     0.50
_exptl_crystal_size_mid     0.10
_exptl_crystal_size_min     0.10
_exptl_crystal_density_diffrn     1.374
_exptl_crystal_density_meas     ?
_exptl_crystal_density_method     'not measured'
_exptl_crystal_F_000     824
_exptl_absorpt_coefficient_mu     0.798
_exptl_absorpt_correction_type     none
_exptl_special_details
;
;
_diffrn_ambient_temperature     193(2)
_diffrn_radiation_type     CuK\a
_diffrn_radiation_wavelength     1.54178
_diffrn_radiation_monochromator     graphite
_diffrn_measurement_device_type     'Enraf--Nonius CAD-4'
_diffrn_measurement_device     '\k-geometry diffractometer'
_diffrn_measurement_method     \w/2\q
_diffrn_detector_area_resol_mean     ?
_diffrn_reflns_number     3847
_diffrn_reflns_av_R_equivalents     0.0205
_diffrn_reflns_av_sigmaI/netI     0.0340
_diffrn_reflns_theta_min     3.42
_diffrn_reflns_theta_max     69.91
_diffrn_reflns_theta_full     69.91
_diffrn_measured_fraction_theta_max     1.000
_diffrn_measured_fraction_theta_full     1.000
_diffrn_reflns_limit_h_min     -11
_diffrn_reflns_limit_h_max     11
_diffrn_reflns_limit_k_min     0
_diffrn_reflns_limit_k_max     31
_diffrn_reflns_limit_l_min     0
_diffrn_reflns_limit_l_max     9
_diffrn_standards_number     3
_diffrn_standards_interval_count     ?
_diffrn_standards_interval_time     60
_diffrn_standards_decay_%     1
_refine_special_details
;
Refinement of <i>F</i>^2^ against ALL reflections. The weighted <i>R</i>-factor
<i>wR</i> and goodness of fit <i>S</i> are based on <i>F</i>^2^, conventional
<i>R</i>-factors <i>R</i> are based on <i>F</i>, with <i>F</i> set to zero for
negative <i>F</i>^2^. The threshold expression of <i>F</i>^2^ >
\s(<i>F</i>^2^) is used only for calculating <i>R</i>-factors(gt) <i>etc</i>.
and is not relevant to the choice of reflections for refinement.
<i>R</i>-factors based on <i>F</i>^2^ are statistically about twice as large
as those based on <i>F</i>, and <i>R</i>- factors based on ALL data will be
even larger.
;
_reflns_number_total     3578
_reflns_number_gt     3041
_reflns_threshold_expression     >2\s(I)
_refine_ls_structure_factor_coef     Fsqd
_refine_ls_matrix_type     full
_refine_ls_R_factor_all     0.0520
_refine_ls_R_factor_gt     0.0420
_refine_ls_wR_factor_ref     0.1111
_refine_ls_wR_factor_obs     0.1048
_refine_ls_goodness_of_fit_ref     1.055
_refine_ls_restrained_S_all     1.055
_refine_ls_number_reflns     3578
_refine_ls_number_parameters     265
_refine_ls_number_restraints     0
_refine_ls_hydrogen_treatment     constr
_refine_ls_weighting_scheme     calc
_refine_ls_weighting_details
         'calc w=1/[\s^2^(Fo^2^)+(0.0517P)^2^+0.6681P] where P=(Fo^2^+2Fc^2^)/3'
_atom_sites_solution_hydrogens     geom
_atom_sites_solution_primary     direct
_atom_sites_solution_secondary     difmap
_refine_ls_shift/su_max     0.000
_refine_ls_shift/su_mean     0.000
_refine_diff_density_max     0.194
_refine_diff_density_min     -0.252
_refine_ls_extinction_method     none
_refine_ls_extinction_coef     ?
loop_
    _atom_type_symbol
    _atom_type_description
    _atom_type_scat_dispersion_real
    _atom_type_scat_dispersion_imag
    _atom_type_scat_source
    'C' 'C' 0.0181 0.0091
                         'International Tables Vol C Tables 4.2.6.8 and 6.1.1.4'
    'H' 'H' 0.0000 0.0000
                         'International Tables Vol C Tables 4.2.6.8 and 6.1.1.4'
    'N' 'N' 0.0311 0.0180
                         'International Tables Vol C Tables 4.2.6.8 and 6.1.1.4'
    'O' 'O' 0.0492 0.0322
                         'International Tables Vol C Tables 4.2.6.8 and 6.1.1.4'
_computing_data_collection     'CAD-4 Software (Enraf--Nonius, 1989)'
_computing_cell_refinement     'CAD-4 Software (Enraf--Nonius, 1989)'
_computing_data_reduction     'CORINC (Dr\"ager & Gattow, 1971)'
_computing_structure_solution     'SIR97 (Altomare <i>et al.</i>, 1999)'
_computing_structure_refinement     'SHELXL97 (Sheldrick, 2008)'
_computing_molecular_graphics     'PLATON (Spek, 2009)'
_computing_publication_material     'PLATON (Spek, 2009)'
loop_
    _atom_site_type_symbol
    _atom_site_label
    _atom_site_fract_x
    _atom_site_fract_y
    _atom_site_fract_z
    _atom_site_U_iso_or_equiv
    _atom_site_adp_type
    _atom_site_calc_flag
    _atom_site_refinement_flags
    _atom_site_occupancy
    _atom_site_disorder_assembly
    _atom_site_disorder_group
    C C1 0.02652(18) 0.28134(6) 0.3263(2) 0.0231(3) Uani d . 1 . .
    H H1 -0.0153 0.2542 0.2545 0.028 Uiso calc R 1 . .
    C C1A 0.16914(17) 0.29698(6) 0.32152(19) 0.0203(3) Uani d . 1 . .
    C C2 0.25880(19) 0.26887(6) 0.2104(2) 0.0239(4) Uani d . 1 . .
    H H2A 0.3481 0.2556 0.2807 0.029 Uiso calc R 1 . .
    H H2B 0.2035 0.2389 0.1567 0.029 Uiso calc R 1 . .
    O O3 0.29732(12) 0.30244(5) 0.08016(13) 0.0249(3) Uani d . 1 . .
    C C3A 0.41536(17) 0.33353(6) 0.1250(2) 0.0196(3) Uani d . 1 . .
    C C4 0.48724(17) 0.34554(6) -0.0096(2) 0.0211(3) Uani d . 1 . .
    H H4 0.4503 0.3328 -0.1199 0.025 Uiso calc R 1 . .
    C C5 0.61280(17) 0.37589(6) 0.01266(19) 0.0206(3) Uani d . 1 . .
    C C6 0.66950(18) 0.39254(6) 0.1786(2) 0.0231(3) Uani d . 1 . .
    H H6 0.7579 0.4114 0.1991 0.028 Uiso calc R 1 . .
    C C7 0.59571(18) 0.38115(6) 0.3098(2) 0.0239(3) Uani d . 1 . .
    H H7 0.6347 0.3931 0.4205 0.029 Uiso calc R 1 . .
    C C7A 0.46456(17) 0.35261(6) 0.29013(19) 0.0197(3) Uani d . 1 . .
    C C8 0.38732(18) 0.35207(6) 0.43906(19) 0.0220(3) Uani d . 1 . .
    C C8A 0.23163(18) 0.33692(6) 0.42594(19) 0.0212(3) Uani d . 1 . .
    C C9 0.14745(19) 0.36140(7) 0.5343(2) 0.0266(4) Uani d . 1 . .
    H H9 0.1886 0.3887 0.6061 0.032 Uiso calc R 1 . .
    C C10 0.00634(19) 0.34659(7) 0.5384(2) 0.0279(4) Uani d . 1 . .
    H H10 -0.0498 0.3642 0.6104 0.034 Uiso calc R 1 . .
    C C11 -0.05416(18) 0.30576(7) 0.4367(2) 0.0241(4) Uani d . 1 . .
    N N12 0.67328(15) 0.38860(6) -0.12843(17) 0.0258(3) Uani d . 1 . .
    H H12 0.6152 0.3845 -0.2242 0.031 Uiso d R 1 . .
    C C13 0.80880(17) 0.41301(6) -0.12979(19) 0.0217(3) Uani d . 1 . .
    C C14 0.81422(17) 0.45637(6) -0.2367(2) 0.0220(3) Uani d . 1 . .
    C C15 0.94631(18) 0.47876(6) -0.2511(2) 0.0240(4) Uani d . 1 . .
    H H15 0.9501 0.5074 -0.3251 0.029 Uiso calc R 1 . .
    C C16 1.07366(17) 0.45964(6) -0.1579(2) 0.0233(4) Uani d . 1 . .
    C C17 1.07033(18) 0.41758(7) -0.0502(2) 0.0260(4) Uani d . 1 . .
    H H17 1.1571 0.4047 0.0145 0.031 Uiso calc R 1 . .
    C C18 0.93686(19) 0.39460(7) -0.0391(2) 0.0256(4) Uani d . 1 . .
    H H18 0.9340 0.3654 0.0330 0.031 Uiso calc R 1 . .
    O O19 0.68401(12) 0.47311(5) -0.32059(16) 0.0289(3) Uani d . 1 . .
    C C20 0.6874(2) 0.51958(8) -0.4183(3) 0.0404(5) Uani d . 1 . .
    H H20A 0.5880 0.5303 -0.4631 0.061 Uiso calc R 1 . .
    H H20B 0.7408 0.5132 -0.5132 0.061 Uiso calc R 1 . .
    H H20C 0.7357 0.5471 -0.3456 0.061 Uiso calc R 1 . .
    O O21 1.19612(13) 0.48548(5) -0.18470(17) 0.0333(3) Uani d . 1 . .
    C C22 1.33194(19) 0.46751(9) -0.0997(3) 0.0386(5) Uani d . 1 . .
    H H22A 1.3330 0.4691 0.0237 0.058 Uiso calc R 1 . .
    H H22B 1.4097 0.4894 -0.1306 0.058 Uiso calc R 1 . .
    H H22C 1.3469 0.4317 -0.1333 0.058 Uiso calc R 1 . .
    O O23 0.44763(14) 0.36837(5) 0.57752(14) 0.0338(3) Uani d . 1 . .
    O O24 -0.19058(13) 0.29162(5) 0.45756(16) 0.0319(3) Uani d . 1 . .
    C C25 -0.2614(2) 0.25277(8) 0.3469(3) 0.0399(5) Uani d . 1 . .
    H H25A -0.2687 0.2644 0.2285 0.060 Uiso calc R 1 . .
    H H25B -0.3589 0.2466 0.3741 0.060 Uiso calc R 1 . .
    H H25C -0.2052 0.2206 0.3619 0.060 Uiso calc R 1 . .
loop_
    _atom_site_aniso_label
    _atom_site_aniso_U_11
    _atom_site_aniso_U_22
    _atom_site_aniso_U_33
    _atom_site_aniso_U_12
    _atom_site_aniso_U_13
    _atom_site_aniso_U_23
    C1 0.0268(8) 0.0244(8) 0.0184(8) -0.0034(7) 0.0049(6) -0.0003(6)
    C1A 0.0267(8) 0.0212(8) 0.0136(7) -0.0013(6) 0.0051(6) 0.0025(6)
    C2 0.0306(9) 0.0223(8) 0.0212(8) -0.0073(7) 0.0117(7) -0.0024(6)
    O3 0.0293(6) 0.0327(6) 0.0140(5) -0.0121(5) 0.0074(5) -0.0038(5)
    C3A 0.0211(8) 0.0202(7) 0.0183(7) -0.0006(6) 0.0053(6) -0.0005(6)
    C4 0.0262(8) 0.0235(8) 0.0141(7) -0.0010(6) 0.0049(6) -0.0008(6)
    C5 0.0242(8) 0.0209(8) 0.0176(7) 0.0007(6) 0.0060(6) 0.0026(6)
    C6 0.0239(8) 0.0251(8) 0.0204(8) -0.0050(6) 0.0042(6) 0.0000(6)
    C7 0.0278(8) 0.0278(8) 0.0154(7) -0.0023(7) 0.0015(6) -0.0013(6)
    C7A 0.0231(8) 0.0227(8) 0.0136(7) -0.0014(6) 0.0039(6) 0.0012(6)
    C8 0.0297(9) 0.0223(8) 0.0140(7) -0.0027(7) 0.0038(6) 0.0010(6)
    C8A 0.0281(8) 0.0228(8) 0.0138(7) -0.0014(7) 0.0067(6) 0.0017(6)
    C9 0.0370(9) 0.0234(8) 0.0211(8) -0.0025(7) 0.0099(7) -0.0032(7)
    C10 0.0326(9) 0.0279(9) 0.0266(9) 0.0039(7) 0.0148(7) -0.0013(7)
    C11 0.0245(8) 0.0281(9) 0.0209(8) 0.0026(7) 0.0072(7) 0.0053(6)
    N12 0.0259(7) 0.0372(8) 0.0147(7) -0.0093(6) 0.0045(5) 0.0017(6)
    C13 0.0256(8) 0.0255(8) 0.0158(7) -0.0039(7) 0.0086(6) -0.0028(6)
    C14 0.0234(8) 0.0259(8) 0.0175(7) 0.0004(6) 0.0055(6) -0.0015(6)
    C15 0.0285(9) 0.0231(8) 0.0213(8) -0.0027(7) 0.0071(7) 0.0017(6)
    C16 0.0235(8) 0.0255(8) 0.0224(8) -0.0029(7) 0.0079(7) -0.0048(6)
    C17 0.0254(8) 0.0292(9) 0.0229(8) 0.0020(7) 0.0021(7) -0.0003(7)
    C18 0.0317(9) 0.0267(9) 0.0192(8) -0.0012(7) 0.0071(7) 0.0036(7)
    O19 0.0242(6) 0.0307(7) 0.0312(7) -0.0013(5) 0.0026(5) 0.0085(5)
    C20 0.0358(10) 0.0361(11) 0.0467(12) 0.0000(8) -0.0015(9) 0.0184(9)
    O21 0.0220(6) 0.0365(7) 0.0416(7) -0.0069(5) 0.0053(5) 0.0051(6)
    C22 0.0219(9) 0.0518(12) 0.0410(11) -0.0060(8) 0.0010(8) 0.0010(9)
    O23 0.0369(7) 0.0508(8) 0.0140(6) -0.0133(6) 0.0041(5) -0.0057(5)
    O24 0.0264(6) 0.0390(7) 0.0327(7) -0.0023(5) 0.0120(5) 0.0003(6)
    C25 0.0294(10) 0.0460(12) 0.0459(12) -0.0084(9) 0.0108(9) -0.0038(10)
_geom_special_details
;
All e.s.d.'s (except the e.s.d. in the dihedral angle between two l.s. planes)
are estimated using the full covariance matrix. The cell e.s.d.'s are taken
into account individually in the estimation of e.s.d.'s in distances, angles
and torsion angles; correlations between e.s.d.'s in cell parameters are only
used when they are defined by crystal symmetry. An approximate (isotropic)
treatment of cell e.s.d.'s is used for estimating e.s.d.'s involving l.s.
planes.
;
loop_
    _geom_bond_atom_site_label_1
    _geom_bond_atom_site_label_2
    _geom_bond_site_symmetry_2
    _geom_bond_distance
    _geom_bond_publ_flag
    C1 C11 . 1.393(2) ?
    C1 C1A . 1.396(2) ?
    C1 H1 . 0.9500 ?
    C1A C8A . 1.394(2) ?
    C1A C2 . 1.496(2) ?
    C2 O3 . 1.4382(19) ?
    C2 H2A . 0.9900 ?
    C2 H2B . 0.9900 ?
    O3 C3A . 1.3648(19) ?
    C3A C4 . 1.383(2) ?
    C3A C7A . 1.411(2) ?
    C4 C5 . 1.398(2) ?
    C4 H4 . 0.9500 ?
    C5 N12 . 1.371(2) ?
    C5 C6 . 1.411(2) ?
    C6 C7 . 1.368(2) ?
    C6 H6 . 0.9500 ?
    C7 C7A . 1.416(2) ?
    C7 H7 . 0.9500 ?
    C7A C8 . 1.479(2) ?
    C8 O23 . 1.2304(19) ?
    C8 C8A . 1.492(2) ?
    C8A C9 . 1.403(2) ?
    C9 C10 . 1.376(2) ?
    C9 H9 . 0.9500 ?
    C10 C11 . 1.394(2) ?
    C10 H10 . 0.9500 ?
    C11 O24 . 1.358(2) ?
    N12 C13 . 1.414(2) ?
    N12 H12 . 0.8699 ?
    C13 C18 . 1.381(2) ?
    C13 C14 . 1.412(2) ?
    C14 O19 . 1.362(2) ?
    C14 C15 . 1.382(2) ?
    C15 C16 . 1.390(2) ?
    C15 H15 . 0.9500 ?
    C16 O21 . 1.3680(19) ?
    C16 C17 . 1.386(2) ?
    C17 C18 . 1.394(2) ?
    C17 H17 . 0.9500 ?
    C18 H18 . 0.9500 ?
    O19 C20 . 1.433(2) ?
    C20 H20A . 0.9800 ?
    C20 H20B . 0.9800 ?
    C20 H20C . 0.9800 ?
    O21 C22 . 1.418(2) ?
    C22 H22A . 0.9800 ?
    C22 H22B . 0.9800 ?
    C22 H22C . 0.9800 ?
    O24 C25 . 1.428(2) ?
    C25 H25A . 0.9800 ?
    C25 H25B . 0.9800 ?
    C25 H25C . 0.9800 ?
loop_
    _geom_angle_atom_site_label_1
    _geom_angle_atom_site_label_2
    _geom_angle_atom_site_label_3
    _geom_angle_site_symmetry_1
    _geom_angle_site_symmetry_3
    _geom_angle
    _geom_angle_publ_flag
    C11 C1 C1A . . 119.75(15) ?
    C11 C1 H1 . . 120.1 ?
    C1A C1 H1 . . 120.1 ?
    C8A C1A C1 . . 120.67(15) ?
    C8A C1A C2 . . 119.38(14) ?
    C1 C1A C2 . . 119.87(14) ?
    O3 C2 C1A . . 110.96(13) ?
    O3 C2 H2A . . 109.4 ?
    C1A C2 H2A . . 109.4 ?
    O3 C2 H2B . . 109.4 ?
    C1A C2 H2B . . 109.4 ?
    H2A C2 H2B . . 108.0 ?
    C3A O3 C2 . . 116.61(12) ?
    O3 C3A C4 . . 113.44(14) ?
    O3 C3A C7A . . 125.57(14) ?
    C4 C3A C7A . . 120.99(14) ?
    C3A C4 C5 . . 121.68(15) ?
    C3A C4 H4 . . 119.2 ?
    C5 C4 H4 . . 119.2 ?
    N12 C5 C4 . . 118.28(14) ?
    N12 C5 C6 . . 123.38(14) ?
    C4 C5 C6 . . 118.33(14) ?
    C7 C6 C5 . . 119.20(15) ?
    C7 C6 H6 . . 120.4 ?
    C5 C6 H6 . . 120.4 ?
    C6 C7 C7A . . 123.77(15) ?
    C6 C7 H7 . . 118.1 ?
    C7A C7 H7 . . 118.1 ?
    C3A C7A C7 . . 115.82(14) ?
    C3A C7A C8 . . 127.84(14) ?
    C7 C7A C8 . . 115.86(14) ?
    O23 C8 C7A . . 120.10(15) ?
    O23 C8 C8A . . 117.22(14) ?
    C7A C8 C8A . . 122.43(13) ?
    C1A C8A C9 . . 118.50(15) ?
    C1A C8A C8 . . 123.26(14) ?
    C9 C8A C8 . . 118.04(14) ?
    C10 C9 C8A . . 121.18(16) ?
    C10 C9 H9 . . 119.4 ?
    C8A C9 H9 . . 119.4 ?
    C9 C10 C11 . . 119.97(15) ?
    C9 C10 H10 . . 120.0 ?
    C11 C10 H10 . . 120.0 ?
    O24 C11 C1 . . 124.26(16) ?
    O24 C11 C10 . . 115.82(15) ?
    C1 C11 C10 . . 119.89(15) ?
    C5 N12 C13 . . 126.48(14) ?
    C5 N12 H12 . . 114.1 ?
    C13 N12 H12 . . 118.9 ?
    C18 C13 C14 . . 118.62(15) ?
    C18 C13 N12 . . 122.99(15) ?
    C14 C13 N12 . . 118.28(14) ?
    O19 C14 C15 . . 124.42(15) ?
    O19 C14 C13 . . 115.74(14) ?
    C15 C14 C13 . . 119.83(15) ?
    C14 C15 C16 . . 120.43(15) ?
    C14 C15 H15 . . 119.8 ?
    C16 C15 H15 . . 119.8 ?
    O21 C16 C17 . . 125.29(15) ?
    O21 C16 C15 . . 114.13(15) ?
    C17 C16 C15 . . 120.58(15) ?
    C16 C17 C18 . . 118.58(16) ?
    C16 C17 H17 . . 120.7 ?
    C18 C17 H17 . . 120.7 ?
    C13 C18 C17 . . 121.93(15) ?
    C13 C18 H18 . . 119.0 ?
    C17 C18 H18 . . 119.0 ?
    C14 O19 C20 . . 116.01(13) ?
    O19 C20 H20A . . 109.5 ?
    O19 C20 H20B . . 109.5 ?
    H20A C20 H20B . . 109.5 ?
    O19 C20 H20C . . 109.5 ?
    H20A C20 H20C . . 109.5 ?
    H20B C20 H20C . . 109.5 ?
    C16 O21 C22 . . 118.15(14) ?
    O21 C22 H22A . . 109.5 ?
    O21 C22 H22B . . 109.5 ?
    H22A C22 H22B . . 109.5 ?
    O21 C22 H22C . . 109.5 ?
    H22A C22 H22C . . 109.5 ?
    H22B C22 H22C . . 109.5 ?
    C11 O24 C25 . . 117.80(14) ?
    O24 C25 H25A . . 109.5 ?
    O24 C25 H25B . . 109.5 ?
    H25A C25 H25B . . 109.5 ?
    O24 C25 H25C . . 109.5 ?
    H25A C25 H25C . . 109.5 ?
    H25B C25 H25C . . 109.5 ?
loop_
    _geom_torsion_atom_site_label_1
    _geom_torsion_atom_site_label_2
    _geom_torsion_atom_site_label_3
    _geom_torsion_atom_site_label_4
    _geom_torsion_site_symmetry_1
    _geom_torsion_site_symmetry_2
    _geom_torsion_site_symmetry_3
    _geom_torsion_site_symmetry_4
    _geom_torsion
    _geom_torsion_publ_flag
    C11 C1 C1A C8A . . . . -0.2(2) ?
    C11 C1 C1A C2 . . . . 176.53(15) ?
    C8A C1A C2 O3 . . . . -66.78(19) ?
    C1 C1A C2 O3 . . . . 116.48(16) ?
    C1A C2 O3 C3A . . . . 83.27(17) ?
    C2 O3 C3A C4 . . . . 151.24(14) ?
    C2 O3 C3A C7A . . . . -28.6(2) ?
    O3 C3A C4 C5 . . . . -178.36(14) ?
    C7A C3A C4 C5 . . . . 1.5(2) ?
    C3A C4 C5 N12 . . . . -176.34(15) ?
    C3A C4 C5 C6 . . . . 2.7(2) ?
    N12 C5 C6 C7 . . . . 175.15(16) ?
    C4 C5 C6 C7 . . . . -3.8(2) ?
    C5 C6 C7 C7A . . . . 0.9(3) ?
    O3 C3A C7A C7 . . . . 175.56(15) ?
    C4 C3A C7A C7 . . . . -4.3(2) ?
    O3 C3A C7A C8 . . . . -12.8(3) ?
    C4 C3A C7A C8 . . . . 167.39(16) ?
    C6 C7 C7A C3A . . . . 3.1(2) ?
    C6 C7 C7A C8 . . . . -169.56(16) ?
    C3A C7A C8 O23 . . . . 176.92(16) ?
    C7 C7A C8 O23 . . . . -11.4(2) ?
    C3A C7A C8 C8A . . . . -9.0(3) ?
    C7 C7A C8 C8A . . . . 162.71(15) ?
    C1 C1A C8A C9 . . . . -0.7(2) ?
    C2 C1A C8A C9 . . . . -177.46(15) ?
    C1 C1A C8A C8 . . . . 173.99(15) ?
    C2 C1A C8A C8 . . . . -2.7(2) ?
    O23 C8 C8A C1A . . . . -147.38(16) ?
    C7A C8 C8A C1A . . . . 38.3(2) ?
    O23 C8 C8A C9 . . . . 27.4(2) ?
    C7A C8 C8A C9 . . . . -146.90(16) ?
    C1A C8A C9 C10 . . . . 0.0(2) ?
    C8 C8A C9 C10 . . . . -174.98(15) ?
    C8A C9 C10 C11 . . . . 1.6(3) ?
    C1A C1 C11 O24 . . . . -176.31(15) ?
    C1A C1 C11 C10 . . . . 1.8(2) ?
    C9 C10 C11 O24 . . . . 175.75(15) ?
    C9 C10 C11 C1 . . . . -2.5(3) ?
    C4 C5 N12 C13 . . . . -171.32(15) ?
    C6 C5 N12 C13 . . . . 9.7(3) ?
    C5 N12 C13 C18 . . . . 53.5(2) ?
    C5 N12 C13 C14 . . . . -130.35(17) ?
    C18 C13 C14 O19 . . . . -179.03(14) ?
    N12 C13 C14 O19 . . . . 4.6(2) ?
    C18 C13 C14 C15 . . . . 1.2(2) ?
    N12 C13 C14 C15 . . . . -175.09(14) ?
    O19 C14 C15 C16 . . . . 178.75(15) ?
    C13 C14 C15 C16 . . . . -1.5(2) ?
    C14 C15 C16 O21 . . . . 179.95(15) ?
    C14 C15 C16 C17 . . . . 0.6(2) ?
    O21 C16 C17 C18 . . . . -178.63(16) ?
    C15 C16 C17 C18 . . . . 0.7(2) ?
    C14 C13 C18 C17 . . . . 0.0(2) ?
    N12 C13 C18 C17 . . . . 176.18(15) ?
    C16 C17 C18 C13 . . . . -1.0(3) ?
    C15 C14 O19 C20 . . . . -5.2(2) ?
    C13 C14 O19 C20 . . . . 175.09(16) ?
    C17 C16 O21 C22 . . . . 1.6(3) ?
    C15 C16 O21 C22 . . . . -177.76(16) ?
    C1 C11 O24 C25 . . . . -6.7(2) ?
    C10 C11 O24 C25 . . . . 175.15(16) ?
loop_
    _geom_hbond_atom_site_label_D
    _geom_hbond_atom_site_label_H
    _geom_hbond_atom_site_label_A
    _geom_hbond_site_symmetry_A
    _geom_hbond_distance_DH
    _geom_hbond_distance_HA
    _geom_hbond_distance_DA
    _geom_hbond_angle_DHA
    N12 H12 O23 1_554 0.87 2.08 2.9403(18) 168
    C4 H4 O23 1_554 0.95 2.57 3.3000(19) 134
    C20 H20B O21 3_764 0.98 2.56 3.496(3) 160
data_global
_journal_date_recd_electronic     2011-01-18
_journal_date_accepted     2011-01-19
_journal_name_full     'Acta Crystallographica, Section E'
_journal_year     2011
_journal_volume     67
_journal_issue      2
_journal_page_first     o487
_journal_page_last     o487
_journal_paper_category     QO
_journal_coeditor_code     NC2218
_publ_contact_author_name     'Stefan Laufer'
_publ_contact_author_address
;
Institute of Pharmacy
Department of Pharmaceutical Chemistry
Eberhard Karls University T\"ubingen
Auf der Morgenstelle 8
72076 T\"ubingen
Germany
;
_publ_contact_author_email     stefan.laufer@uni-tuebingen.de
_publ_contact_author_fax     '+49 7071 295037'
_publ_contact_author_phone     '+49 7071 2972459'
_publ_section_title
;\
3-(2,4-Dimethoxyanilino)-8-methoxydibenz[<i>b</i>,<i>e</i>]oxepin-11(6<i>H</i>)\
-one
;
loop_
    _publ_author_name
    _publ_author_address
    'Baur, Benjamin'
;
Institute of Pharmacy
Department of Pharmaceutical Chemistry
Eberhard Karls University T\"ubingen
Auf der Morgenstelle 8
72076 T\"ubingen
Germany
;
    'Schollmeyer, Dieter'
;
Department of Organic Chemistry
Johannes Gutenberg-University Mainz
Duessbergweg 10-14
55099 Mainz
Germany
;
    'Laufer, Stefan'
;
Institute of Pharmacy
Department of Pharmaceutical Chemistry
Eberhard Karls University T\"ubingen
Auf der Morgenstelle 8
72076 T\"ubingen
Germany
;
