# Supplementary material for: 3-(2,4-Dimeth­oxy­anilino)-8-meth­oxy­dibenz[b,e]oxepin-11(6H)-one
Source: Acta Crystallogr Sect E Struct Rep Online. 2011 Jan 26;67(Pt 2):o487. doi: 10.1107/S1600536811002637 (PMC3051661; doi:10.1107/S1600536811002637)
Supplement: Supplementary file 2 [file e-67-0o487-Isup2.hkl]

# 
# h,k,l, Fc-squared, Fo-squared, sigma(Fo-squared) and status flag 
# 
data_I
_shelx_title ' bb420 in P21/c' 
_shelx_refln_list_code          4 
_shelx_F_calc_maximum      173.89 
_exptl_crystal_F_000       824.00 
_reflns_d_resolution_high  0.8208 
 
loop_ 
 _symmetry_equiv_pos_as_xyz 
 'x, y, z' 
 '-x, y+1/2, -z+1/2' 
 '-x, -y, -z' 
 'x, -y-1/2, z-1/2' 
 
_cell_length_a     9.3277 
_cell_length_b    25.8290 
_cell_length_c     7.9519 
_cell_angle_alpha  90.000 
_cell_angle_beta   98.914 
_cell_angle_gamma  90.000 
 
_shelx_F_squared_multiplier     1.000 
 
loop_ 
 _refln_index_h 
 _refln_index_k 
 _refln_index_l 
 _refln_F_squared_calc 
 _refln_F_squared_meas 
 _refln_F_squared_sigma 
 _refln_observed_status 
   1   0   0       13.00       10.21      0.85 o 
   2   0   0     3131.88     2489.22     55.47 o 
   3   0   0     3048.14     2718.12     31.69 o 
   4   0   0      363.07      329.42      7.81 o 
   5   0   0      552.99      658.20     17.41 o 
   6   0   0      708.13      743.28     29.12 o 
   7   0   0      335.35      336.21      9.76 o 
   8   0   0     3246.50     3022.47    103.01 o 
   9   0   0      243.95      218.41      9.63 o 
  10   0   0       61.72       79.41      5.71 o 
  11   0   0       46.79       42.11      3.48 o 
   1   1   0      550.77      465.89      6.19 o 
   2   1   0      236.65      215.08      4.53 o 
   3   1   0      341.78      322.30     18.11 o 
   4   1   0      886.90      903.90     16.28 o 
   5   1   0      861.07      897.65     18.48 o 
   6   1   0     1585.67     1583.39     45.11 o 
   7   1   0        3.31        8.22      5.76 o 
   8   1   0       39.18       46.14      4.76 o 
   9   1   0      266.43      230.93      9.81 o 
  10   1   0        3.03       -0.92      3.01 o 
  11   1   0       11.97       12.46      3.53 o 
   0   2   0       18.10       22.10      1.24 o 
   1   2   0       47.88       61.40      1.71 o 
   2   2   0      142.29      133.43      6.63 o 
   3   2   0     1040.98      959.12     37.16 o 
   4   2   0     2799.25     2950.87    117.64 o 
   5   2   0      576.83      553.27     11.85 o 
   6   2   0      320.28      297.06     18.34 o 
   7   2   0      980.82      932.78     22.53 o 
   8   2   0     1377.44     1367.58     29.55 o 
   9   2   0      153.62      140.34      7.74 o 
  10   2   0       50.34       46.99      4.28 o 
  11   2   0       43.97       50.67      4.63 o 
   1   3   0     2161.71     1967.77     19.30 o 
   2   3   0     2005.09     1847.12     37.29 o 
   3   3   0      300.64      272.51     10.73 o 
   4   3   0      831.69      732.94     31.74 o 
   5   3   0      771.93      775.46     17.15 o 
   6   3   0      144.54      134.71      6.33 o 
   7   3   0      108.59       92.54     15.16 o 
   8   3   0      191.00      204.55     15.74 o 
   9   3   0       42.09       35.68      4.60 o 
  10   3   0       81.80       84.29      5.38 o 
  11   3   0       33.49       38.30      3.38 o 
   0   4   0     1817.73     1633.68     22.82 o 
   1   4   0    11515.17    10253.90    227.11 o 
   2   4   0    17057.14    15218.47    147.17 o 
   3   4   0      533.88      538.09     31.07 o 
   4   4   0     2257.39     2121.67    112.04 o 
   5   4   0      300.73      302.62     11.97 o 
   6   4   0      168.81      171.41     10.94 o 
   7   4   0       14.08       13.28      2.97 o 
   8   4   0      346.76      320.64     10.06 o 
   9   4   0       20.00       15.25      3.51 o 
  10   4   0        0.72        1.02      2.66 o 
  11   4   0       41.16       33.98      3.10 o 
   1   5   0     1296.79     1260.39     14.95 o 
   2   5   0        5.79       10.64      2.56 o 
   3   5   0       27.90       29.72      2.10 o 
   4   5   0     6142.18     6283.07    111.24 o 
   5   5   0      393.28      362.33      8.54 o 
   6   5   0      524.86      536.44     17.87 o 
   7   5   0      132.97      111.30     15.48 o 
   8   5   0        5.15        6.41      3.32 o 
   9   5   0      110.30       78.07      6.17 o 
  10   5   0       10.73       12.70      7.02 o 
  11   5   0       59.85       71.36      4.20 o 
   0   6   0     6268.19     5657.66     67.35 o 
   1   6   0     2504.59     2284.47     62.59 o 
   2   6   0     2042.09     1932.10     22.63 o 
   3   6   0      320.93      336.14      7.51 o 
   4   6   0      156.48      220.64      6.04 o 
   5   6   0       85.27       85.74      4.15 o 
   6   6   0      245.38      212.82      7.31 o 
   7   6   0       82.70       92.69      5.28 o 
   8   6   0       20.08       36.93      4.81 o 
   9   6   0       17.39       19.55      3.60 o 
  10   6   0      126.53      124.91      7.36 o 
  11   6   0      116.37      130.63      5.32 o 
   1   7   0    13324.70    11976.29    181.97 o 
   2   7   0     6351.81     5860.73     52.94 o 
   3   7   0       37.03       38.93      2.57 o 
   4   7   0      189.14      166.10      5.41 o 
   5   7   0       76.90       71.93      4.16 o 
   6   7   0       22.40       26.65      3.17 o 
   7   7   0       46.00       51.67      4.15 o 
   8   7   0       39.39       51.19      5.04 o 
   9   7   0      110.90      114.64     12.11 o 
  10   7   0       17.15        9.69      2.59 o 
   0   8   0    10268.76     8829.35    103.23 o 
   1   8   0     4878.61     4588.54     84.68 o 
   2   8   0       55.04       51.46      2.71 o 
   3   8   0      817.32      851.38     15.95 o 
   4   8   0      123.12      162.12      5.53 o 
   5   8   0       28.26       24.34      2.78 o 
   6   8   0        5.01        2.48      2.64 o 
   7   8   0       41.52       56.53      5.11 o 
   8   8   0      127.60      129.65      7.80 o 
   9   8   0       47.15       44.54      4.93 o 
  10   8   0       23.61       30.02      4.26 o 
   1   9   0      827.91      775.47     13.63 o 
   2   9   0      144.39      133.45      4.18 o 
   3   9   0      418.13      472.45     12.05 o 
   4   9   0     3092.60     3305.33     51.85 o 
   5   9   0       48.91       51.67      3.59 o 
   6   9   0       96.57      118.39      6.82 o 
   7   9   0      315.20      293.61     17.29 o 
   8   9   0      604.99      518.87     14.93 o 
   9   9   0       39.83       35.50      4.03 o 
  10   9   0        0.16        3.21      1.54 o 
   0  10   0       71.09       53.97      3.94 o 
   1  10   0     2758.02     2682.64     76.35 o 
   2  10   0     2403.41     2374.30     29.60 o 
   3  10   0      476.05      507.04     19.68 o 
   4  10   0      535.59      534.98     12.07 o 
   5  10   0        0.05        1.34      2.55 o 
   6  10   0      329.63      333.64      9.64 o 
   7  10   0      126.57      115.84      6.44 o 
   8  10   0     1622.17     1516.49     31.47 o 
   9  10   0       46.12       59.24      4.81 o 
  10  10   0       16.05       25.93      3.62 o 
   1  11   0     1203.27     1236.88     37.86 o 
   2  11   0     1014.29     1025.58     18.38 o 
   3  11   0     3592.43     3721.66     43.36 o 
   4  11   0       82.07       93.05      4.54 o 
   5  11   0      150.29      154.55      6.20 o 
   6  11   0      558.57      537.33     12.65 o 
   7  11   0        0.03       -0.67      3.08 o 
   8  11   0       47.88       65.13      5.93 o 
   9  11   0        0.33       -2.65      3.39 o 
  10  11   0        2.01        1.97      2.98 o 
   0  12   0     3394.87     3219.76     52.37 o 
   1  12   0       16.97       11.57      2.04 o 
   2  12   0       38.12       39.92      3.75 o 
   3  12   0      287.79      283.30      7.48 o 
   4  12   0     1260.58     1251.47     24.11 o 
   5  12   0        5.02        5.77      4.64 o 
   6  12   0      562.91      505.86     12.46 o 
   7  12   0       33.37       29.48      4.04 o 
   8  12   0      597.58      584.62     15.59 o 
   9  12   0       20.57       13.11      4.33 o 
  10  12   0        1.19        0.89      1.82 o 
   1  13   0       41.71       50.96      3.08 o 
   2  13   0       37.08       38.34      4.26 o 
   3  13   0      365.20      403.79      9.26 o 
   4  13   0     1148.99     1222.79     33.18 o 
   5  13   0       65.65       75.92      4.67 o 
   6  13   0      506.81      469.11     12.08 o 
   7  13   0      303.51      265.57     10.65 o 
   8  13   0       20.46       39.22      6.49 o 
   9  13   0      346.39      318.41     10.35 o 
  10  13   0        0.62        3.76      1.80 o 
   0  14   0      126.71       91.74      5.94 o 
   1  14   0      191.38      172.70      5.66 o 
   2  14   0     1208.33     1158.67     22.10 o 
   3  14   0     3391.18     3201.89     42.35 o 
   4  14   0      258.63      265.20      8.21 o 
   5  14   0      775.88      740.67     29.61 o 
   6  14   0      129.67      119.63      7.75 o 
   7  14   0       93.20      103.93      7.26 o 
   8  14   0      228.31      203.15      8.88 o 
   9  14   0       35.50       36.70      8.06 o 
  10  14   0       18.60       25.61      3.04 o 
   1  15   0     2428.96     2402.69     82.97 o 
   2  15   0      635.25      679.09     14.13 o 
   3  15   0      527.65      555.41     12.47 o 
   4  15   0        0.10        0.84      2.31 o 
   5  15   0       33.43       32.33      3.49 o 
   6  15   0       85.64       80.79      5.07 o 
   7  15   0       31.83       27.18      4.49 o 
   8  15   0        8.44        7.31      5.90 o 
   9  15   0       73.00       78.81      6.12 o 
   0  16   0     2607.20     2716.78     53.44 o 
   1  16   0      338.43      353.56      8.95 o 
   2  16   0       31.40       40.48      3.76 o 
   3  16   0        6.24        3.83      1.99 o 
   4  16   0      303.46      304.20     12.31 o 
   5  16   0        0.02        1.55      5.95 o 
   6  16   0      574.52      498.41     14.46 o 
   7  16   0      278.73      241.40     10.12 o 
   8  16   0       69.85       56.80      4.64 o 
   9  16   0       86.63      108.84      5.63 o 
   1  17   0      408.14      378.39      9.59 o 
   2  17   0        6.66        9.55      6.25 o 
   3  17   0      201.38      194.66      7.33 o 
   4  17   0      150.10      169.78      7.12 o 
   5  17   0     1017.62     1043.86     21.36 o 
   6  17   0      269.87      242.42      9.90 o 
   7  17   0      618.81      559.93     15.07 o 
   8  17   0       71.54       73.32     11.34 o 
   9  17   0      251.58      289.85      8.63 o 
   0  18   0     1164.40     1165.46     34.92 o 
   1  18   0      100.69      118.72      5.44 o 
   2  18   0       73.63       66.00      4.58 o 
   3  18   0        9.47        9.45      3.29 o 
   4  18   0        0.03        1.13      3.56 o 
   5  18   0      481.66      450.13     12.04 o 
   6  18   0       78.83       95.70      8.61 o 
   7  18   0        1.17        4.41      5.19 o 
   8  18   0      256.84      253.44     10.00 o 
   9  18   0      113.95      118.09      7.56 o 
   1  19   0        0.06       -0.11      1.71 o 
   2  19   0      604.19      602.76     21.60 o 
   3  19   0     1051.01     1057.26     20.96 o 
   4  19   0      323.79      316.44     12.97 o 
   5  19   0      212.40      215.36     11.35 o 
   6  19   0      251.82      245.49     11.50 o 
   7  19   0        0.47        0.60      5.92 o 
   8  19   0        0.29        1.55      1.83 o 
   0  20   0      150.74      152.45      9.38 o 
   1  20   0      109.26      116.20      6.00 o 
   2  20   0        1.93        5.01      2.17 o 
   3  20   0      367.65      358.17     10.59 o 
   4  20   0       84.29       68.39      5.26 o 
   5  20   0       10.17        6.78      3.43 o 
   6  20   0      277.76      269.81     10.58 o 
   7  20   0       20.51       19.50      2.93 o 
   8  20   0        5.96        6.25      2.16 o 
   1  21   0        2.21        1.24      3.13 o 
   2  21   0       23.45       24.99      3.56 o 
   3  21   0      326.95      321.27     11.47 o 
   4  21   0     1063.39     1058.49     21.74 o 
   5  21   0      269.08      256.55     10.58 o 
   6  21   0        0.09        3.35      2.03 o 
   7  21   0        7.71        6.85      7.92 o 
   8  21   0       32.73       25.40      2.87 o 
   0  22   0     1442.16     1491.58     43.89 o 
   1  22   0      207.90      195.18      7.91 o 
   2  22   0      133.34      136.53      6.50 o 
   3  22   0      601.26      623.34     16.27 o 
   4  22   0       13.35       11.09      3.77 o 
   5  22   0       15.00       16.70      4.29 o 
   6  22   0      142.05      147.58      7.31 o 
   7  22   0        1.43        2.60      2.47 o 
   8  22   0       57.70       65.56      9.38 o 
   1  23   0      281.73      258.91     14.72 o 
   2  23   0       73.24       75.47      6.02 o 
   3  23   0       56.58       59.03      5.48 o 
   4  23   0      144.40      131.40      7.59 o 
   5  23   0       16.14       30.05      3.58 o 
   6  23   0        4.77        3.00      2.74 o 
   7  23   0        4.14        8.23      2.03 o 
   0  24   0        1.24        6.05      2.83 o 
   1  24   0        7.96       12.35      3.27 o 
   2  24   0       44.68       41.68      7.87 o 
   3  24   0      509.54      518.28     14.66 o 
   4  24   0       78.06       63.95      5.44 o 
   5  24   0      585.49      591.28     29.56 o 
   6  24   0      147.20      130.27      6.54 o 
   7  24   0        0.00        3.08      1.61 o 
   1  25   0        0.05       -1.47      2.97 o 
   2  25   0        0.11        0.92      2.75 o 
   3  25   0      167.48      162.70     18.33 o 
   4  25   0      247.96      228.49      9.21 o 
   5  25   0        2.25       -0.74      3.01 o 
   6  25   0        0.53        0.07      2.32 o 
   0  26   0      141.80      141.22     10.75 o 
   1  26   0       25.86       25.71      3.93 o 
   2  26   0       86.92       86.40     10.42 o 
   3  26   0      126.35      134.05      7.03 o 
   4  26   0       20.28       23.86      3.37 o 
   5  26   0       55.65       60.87      6.42 o 
   6  26   0       15.35       32.09      2.71 o 
   1  27   0      119.71      125.49     11.70 o 
   2  27   0        3.93        4.81      3.22 o 
   3  27   0      135.05      144.23     11.18 o 
   4  27   0      301.28      304.45      9.80 o 
   5  27   0      146.76      159.06      6.56 o 
   0  28   0      151.00      176.50     11.41 o 
   1  28   0        4.25        7.28      3.34 o 
   2  28   0       61.02       66.86      5.29 o 
   3  28   0       14.55       18.25      3.07 o 
   4  28   0       65.45       61.84      5.77 o 
   5  28   0       64.45       63.81      4.05 o 
   1  29   0      172.55      189.73      7.75 o 
   2  29   0       44.78       43.26      3.85 o 
   3  29   0      420.24      427.03     10.89 o 
   4  29   0       72.96       72.41      3.98 o 
   0  30   0       51.73       48.17      5.76 o 
   1  30   0        3.62        2.37      2.65 o 
   2  30   0      137.35      144.11      6.18 o 
   3  30   0        1.74        0.42      2.28 o 
   1  31   0      233.78      241.55      7.43 o 
 -11   1   1       19.19       25.77      4.30 o 
 -10   1   1       17.61       22.80      4.92 o 
  -9   1   1       62.93       67.03      7.77 o 
  -8   1   1       15.84        8.90      4.45 o 
  -7   1   1      129.88      138.59      8.81 o 
  -6   1   1      137.29      137.78      7.99 o 
  -5   1   1      281.62      268.75      9.89 o 
  -4   1   1       20.34        7.27      2.51 o 
  -3   1   1       64.17       46.36      3.60 o 
  -2   1   1       13.31       19.01      2.16 o 
  -1   1   1     1907.56     1937.51     26.13 o 
   0   1   1      873.33      799.21     13.07 o 
   1   1   1      497.64      410.53      9.86 o 
   2   1   1       65.60       40.63      3.05 o 
   3   1   1      690.76      688.20     18.03 o 
   4   1   1     1337.59     1311.55     29.80 o 
   5   1   1      200.66      196.93      8.83 o 
   6   1   1       42.33       66.72      5.96 o 
   7   1   1     2015.90     1960.78     49.59 o 
   8   1   1      367.40      329.77     16.64 o 
   9   1   1       53.46       54.55      7.62 o 
  10   1   1        4.42        2.26      3.30 o 
 -11   2   1       23.27       36.36      4.65 o 
 -10   2   1       25.43       22.05      5.08 o 
  -9   2   1       76.13       52.05      7.23 o 
  -8   2   1      177.80      150.96     10.16 o 
  -7   2   1      151.64      140.71      8.90 o 
  -6   2   1       69.42       69.19      5.72 o 
  -5   2   1        0.06        1.93      2.50 o 
  -4   2   1      679.45      590.48     18.15 o 
  -3   2   1      568.29      493.30     14.37 o 
  -2   2   1      174.73      145.12      4.74 o 
  -1   2   1       12.72       21.68      1.93 o 
   0   2   1      332.61      364.29      8.39 o 
   1   2   1    11024.63    10079.77    110.18 o 
   2   2   1      486.92      481.76     12.89 o 
   3   2   1       47.13       32.19      3.17 o 
   4   2   1      708.77      685.45     20.60 o 
   5   2   1      393.53      397.75     12.86 o 
   6   2   1      386.74      413.84     14.86 o 
   7   2   1      152.83      145.78      9.64 o 
   8   2   1      215.33      197.07     12.90 o 
   9   2   1      265.21      251.95     14.22 o 
  10   2   1       15.32       17.43      4.40 o 
 -11   3   1       69.53       66.91      6.33 o 
 -10   3   1       44.25       33.10      5.48 o 
  -9   3   1       21.55       34.85      5.71 o 
  -8   3   1       27.70       27.93      5.53 o 
  -7   3   1        3.02        5.99      2.73 o 
  -6   3   1        9.31        4.97      2.87 o 
  -5   3   1     2809.34     2748.30     50.77 o 
  -4   3   1      982.63     1082.39     25.91 o 
  -3   3   1     1217.62     1094.61     23.15 o 
  -2   3   1      110.56      120.72      4.37 o 
  -1   3   1     3346.09     3160.78     40.20 o 
   0   3   1     3635.84     3434.82     42.11 o 
   1   3   1    10899.32     9376.58    104.01 o 
   2   3   1      592.03      614.33     15.13 o 
   3   3   1     2560.46     2386.16     39.63 o 
   4   3   1      720.10      774.99     22.46 o 
   5   3   1     3473.28     3603.13     62.35 o 
   6   3   1       37.48       42.83      5.70 o 
   7   3   1      145.65      161.84      9.71 o 
   8   3   1       17.45       12.85      4.07 o 
   9   3   1       69.71       76.93      8.58 o 
  10   3   1      223.10      220.73     12.69 o 
 -11   4   1       23.02       29.60      4.21 o 
 -10   4   1       42.12       56.73      6.32 o 
  -9   4   1        7.13        3.32      5.08 o 
  -8   4   1     1284.61     1303.93     34.27 o 
  -7   4   1      565.79      562.16     17.92 o 
  -6   4   1      171.63      175.56      9.14 o 
  -5   4   1       12.84       20.16      3.30 o 
  -4   4   1      108.62      117.46      6.09 o 
  -3   4   1      256.60      240.64      7.44 o 
  -2   4   1      334.97      314.92      8.77 o 
  -1   4   1      318.98      337.36      9.49 o 
   0   4   1    30237.40    23285.94    432.54 o 
   1   4   1     3169.52     2912.22     39.43 o 
   2   4   1     1159.57     1014.10     20.90 o 
   3   4   1      494.06      519.62     16.12 o 
   4   4   1        4.45        0.57      2.86 o 
   5   4   1      235.05      244.93     10.06 o 
   6   4   1        6.23        1.81      3.39 o 
   7   4   1       14.40       11.12      3.55 o 
   8   4   1      310.85      300.96     15.71 o 
   9   4   1      441.73      416.61     18.41 o 
  10   4   1        0.18        0.82      3.58 o 
 -11   5   1        4.39        5.03      2.70 o 
 -10   5   1       97.56       89.10      9.14 o 
  -9   5   1      151.86      129.19     10.15 o 
  -8   5   1     1232.69     1182.05     32.40 o 
  -7   5   1      871.17      825.48     25.37 o 
  -6   5   1      680.30      703.28     21.41 o 
  -5   5   1        0.14        1.73      2.38 o 
  -4   5   1     1213.68     1156.10     27.80 o 
  -3   5   1        3.19        7.89      2.00 o 
  -2   5   1     1126.18     1115.53     22.01 o 
  -1   5   1     1058.54     1035.91     19.28 o 
   0   5   1     7783.52     7300.28     83.96 o 
   1   5   1    13148.72    12372.89    136.63 o 
   2   5   1     1700.48     1582.99     28.46 o 
   3   5   1     1119.72     1083.61     24.86 o 
   4   5   1      550.18      534.90     15.78 o 
   5   5   1      316.26      346.84     12.11 o 
   6   5   1       20.98       14.72      3.26 o 
   7   5   1      640.13      604.40     19.23 o 
   8   5   1        2.46        2.27      3.46 o 
   9   5   1       13.18       12.61      5.94 o 
  10   5   1       16.20       10.17      4.76 o 
 -11   6   1       34.55       51.38      5.55 o 
 -10   6   1       14.70        8.30      4.44 o 
  -9   6   1       73.61       65.52      7.38 o 
  -8   6   1      272.04      276.07     13.29 o 
  -7   6   1        0.94        2.07      3.27 o 
  -6   6   1        6.90        7.04      3.51 o 
  -5   6   1        9.00       10.01      2.86 o 
  -4   6   1       70.74       52.92      4.31 o 
  -3   6   1      888.85      912.02     22.14 o 
  -2   6   1      244.04      217.59      6.75 o 
  -1   6   1     8658.86     8068.62     93.98 o 
   0   6   1      394.12      380.98     11.16 o 
   1   6   1    19070.84    16724.10    181.86 o 
   2   6   1      474.36      452.86     14.19 o 
   3   6   1      655.68      684.44     19.62 o 
   4   6   1     1491.78     1608.77     35.47 o 
   5   6   1       10.90       18.55      3.79 o 
   6   6   1       55.18       61.97      5.90 o 
   7   6   1     1537.09     1537.88     44.60 o 
   8   6   1       38.65       49.90      6.70 o 
   9   6   1      168.75      167.36     11.40 o 
  10   6   1       98.76      128.64      9.48 o 
 -11   7   1       29.04       29.01      4.27 o 
 -10   7   1       26.10       20.77      4.69 o 
  -9   7   1       61.00       61.92      7.15 o 
  -8   7   1      176.11      139.67     11.61 o 
  -7   7   1      583.64      508.79     17.46 o 
  -6   7   1        7.13       -1.81      5.27 o 
  -5   7   1      777.66      837.65     22.24 o 
  -4   7   1     1230.55     1291.59     30.80 o 
  -3   7   1       12.17        5.93      2.41 o 
  -2   7   1      439.80      476.47     14.47 o 
  -1   7   1      876.10      850.86     18.94 o 
   0   7   1     2746.41     2668.92     39.38 o 
   1   7   1      812.32      809.27     18.69 o 
   2   7   1      851.20      831.24     20.37 o 
   3   7   1     2708.15     2555.31     44.48 o 
   4   7   1     1056.26     1146.06     29.68 o 
   5   7   1       43.18       27.97      4.12 o 
   6   7   1      269.33      290.42     12.61 o 
   7   7   1      110.32      105.92      8.45 o 
   8   7   1      115.02      118.47     10.05 o 
   9   7   1      116.53      110.89      9.81 o 
  10   7   1       14.61        9.57      3.73 o 
 -10   8   1       20.66       21.22      4.40 o 
  -9   8   1       82.03       59.61      7.19 o 
  -8   8   1      555.24      523.36     21.55 o 
  -7   8   1      151.82      151.67      9.31 o 
  -6   8   1      395.73      362.24     13.94 o 
  -5   8   1      132.66      123.59      7.57 o 
  -4   8   1      819.82      758.42     23.53 o 
  -3   8   1     1447.51     1486.67     31.44 o 
  -2   8   1     1484.61     1414.78     28.22 o 
  -1   8   1     1114.48     1045.41     22.30 o 
   0   8   1     7960.46     7514.31     91.17 o 
   1   8   1     3932.14     3772.17     53.61 o 
   2   8   1      123.15      111.30      5.41 o 
   3   8   1      181.51      204.22      8.21 o 
   4   8   1       45.74       62.39      5.13 o 
   5   8   1       34.25       33.97      4.63 o 
   6   8   1      305.79      280.26     12.49 o 
   7   8   1      231.12      227.42     11.90 o 
   8   8   1       42.13       32.32      5.59 o 
   9   8   1        0.12        1.33      3.40 o 
  10   8   1       35.29       35.24      4.76 o 
 -10   9   1       12.20       11.26      3.83 o 
  -9   9   1      293.46      298.82     15.21 o 
  -8   9   1      113.98      114.92     10.43 o 
  -7   9   1        6.43        5.96      2.92 o 
  -6   9   1       35.35       30.14      4.47 o 
  -5   9   1       62.24       77.41      6.14 o 
  -4   9   1     3062.16     3220.83     56.65 o 
  -3   9   1     1321.18     1342.58     30.37 o 
  -2   9   1        2.90        5.80      1.81 o 
  -1   9   1        1.50        3.30      1.93 o 
   0   9   1       91.20      100.36      5.00 o 
   1   9   1     1216.03     1124.97     24.86 o 
   2   9   1     1541.85     1631.72     32.84 o 
   3   9   1     1125.45     1109.64     27.93 o 
   4   9   1     2837.94     2889.58     53.96 o 
   5   9   1       20.48       21.08      4.11 o 
   6   9   1        9.52       11.59      3.68 o 
   7   9   1      141.52      167.85     10.10 o 
   8   9   1       20.62       24.64      6.20 o 
   9   9   1       46.64       52.61      7.05 o 
  10   9   1        5.50        7.80      3.53 o 
 -10  10   1        3.68        0.77      3.34 o 
  -9  10   1        5.46        7.48      3.26 o 
  -8  10   1     1095.92     1091.31     31.29 o 
  -7  10   1      124.45      120.04      8.76 o 
  -6  10   1      245.12      219.50     10.91 o 
  -5  10   1      413.05      446.47     14.57 o 
  -4  10   1      291.90      268.52     10.32 o 
  -3  10   1     3069.01     3061.03     52.56 o 
  -2  10   1      180.85      191.70      7.43 o 
  -1  10   1       61.81       89.58      4.95 o 
   0  10   1      979.12      962.45     22.97 o 
   1  10   1       75.55       78.07      4.74 o 
   2  10   1      765.25      712.29     20.91 o 
   3  10   1     2500.87     2520.62     47.40 o 
   4  10   1        3.57       21.10      3.25 o 
   5  10   1       20.89       21.04      4.08 o 
   6  10   1       18.48       24.81      4.40 o 
   7  10   1       73.30       60.19      6.89 o 
   8  10   1       94.59       91.65      8.48 o 
   9  10   1       80.67       86.85      8.20 o 
  10  10   1        8.48       24.17      3.72 o 
 -10  11   1        9.09       13.50      3.48 o 
  -9  11   1       59.97       61.41      7.17 o 
  -8  11   1      116.48      119.75     10.22 o 
  -7  11   1       30.00       46.30      6.10 o 
  -6  11   1        1.33        7.62      2.33 o 
  -5  11   1       74.01       72.35      6.74 o 
  -4  11   1        0.33        4.13      2.02 o 
  -3  11   1        1.29        2.55      2.39 o 
  -2  11   1        5.75       11.16      2.70 o 
  -1  11   1       85.95       87.69      5.04 o 
   0  11   1     3493.06     3413.81     53.62 o 
   1  11   1      233.40      244.51      8.72 o 
   2  11   1       95.05      121.39      6.41 o 
   3  11   1     1002.05      996.82     28.00 o 
   4  11   1       18.75       29.85      4.31 o 
   5  11   1      174.30      187.26      9.79 o 
   6  11   1      100.03       91.06      7.58 o 
   7  11   1      394.33      421.04     18.96 o 
   8  11   1      101.14       82.29      8.74 o 
   9  11   1       56.62       44.20      5.79 o 
  10  11   1        0.01       -3.60      3.89 o 
 -10  12   1        0.87        3.15      2.50 o 
  -9  12   1        9.19       19.74      3.88 o 
  -8  12   1       19.99       23.67      6.62 o 
  -7  12   1       88.87       70.42      6.48 o 
  -6  12   1        3.04       -5.64      5.64 o 
  -5  12   1        8.86        6.46      2.84 o 
  -4  12   1       35.92       32.27      4.32 o 
  -3  12   1      236.03      206.46      8.77 o 
  -2  12   1       74.78       68.62      5.19 o 
  -1  12   1      635.40      581.88     16.01 o 
   0  12   1     2333.45     2311.07     42.75 o 
   1  12   1      207.19      232.38      8.82 o 
   2  12   1       20.78       45.39      4.13 o 
   3  12   1        9.25       30.09      3.87 o 
   4  12   1      724.00      726.31     21.75 o 
   5  12   1        4.57        9.20      2.94 o 
   6  12   1       15.38       21.66      4.33 o 
   7  12   1       96.80       86.23      9.12 o 
   8  12   1      199.04      194.83     13.05 o 
   9  12   1        8.90        0.00      3.68 o 
  10  12   1       23.48       34.04      4.63 o 
 -10  13   1        0.80        3.72      2.58 o 
  -9  13   1        0.01        2.74      4.18 o 
  -8  13   1      161.95      138.78     10.74 o 
  -7  13   1      488.21      456.44     19.40 o 
  -6  13   1        0.10       -3.22      4.93 o 
  -5  13   1      662.78      701.92     22.59 o 
  -4  13   1        0.05        1.26      2.20 o 
  -3  13   1      424.86      419.53     13.38 o 
  -2  13   1        1.23       -1.33      3.12 o 
  -1  13   1        7.45        5.57      2.51 o 
   0  13   1      517.41      511.22     15.53 o 
   1  13   1        0.20       -3.74      3.74 o 
   2  13   1      878.26      879.68     26.31 o 
   3  13   1     4771.50     4803.40     77.78 o 
   4  13   1      106.44      121.51      7.75 o 
   5  13   1      384.00      334.58     13.74 o 
   6  13   1      187.80      202.58     11.10 o 
   7  13   1       44.10       38.49      6.55 o 
   8  13   1       26.28       28.48      6.10 o 
   9  13   1      256.87      254.10     12.91 o 
 -10  14   1       25.35       21.23      3.82 o 
  -9  14   1       15.77       11.52      4.08 o 
  -8  14   1      336.41      323.12     16.14 o 
  -7  14   1      168.47      169.37     11.88 o 
  -6  14   1       29.89       33.51      5.08 o 
  -5  14   1        3.75        0.00      4.26 o 
  -4  14   1      820.63      781.81     23.34 o 
  -3  14   1      623.89      623.46     19.45 o 
  -2  14   1      417.89      431.87     13.39 o 
  -1  14   1      117.12      118.34      6.96 o 
   0  14   1      338.31      373.71     12.11 o 
   1  14   1      869.05      945.56     27.35 o 
   2  14   1       33.23       32.80      4.55 o 
   3  14   1      694.37      630.40     20.12 o 
   4  14   1       88.19       85.93      6.89 o 
   5  14   1      135.39      139.64      8.73 o 
   6  14   1      544.82      552.01     18.79 o 
   7  14   1       15.98       13.47      5.80 o 
   8  14   1      191.52      209.31     12.26 o 
   9  14   1      108.61      145.04      9.98 o 
  -9  15   1       37.80       35.59      5.46 o 
  -8  15   1      104.57      137.05     10.35 o 
  -7  15   1       74.34       65.38      7.95 o 
  -6  15   1      101.95      107.93      8.19 o 
  -5  15   1      279.81      288.98     13.05 o 
  -4  15   1      497.15      492.83     16.12 o 
  -3  15   1      568.88      569.03     19.12 o 
  -2  15   1      374.62      436.57     14.04 o 
  -1  15   1      584.27      647.17     19.26 o 
   0  15   1     1535.62     1471.52     36.22 o 
   1  15   1      168.49      153.93      8.23 o 
   2  15   1      793.04      793.76     22.33 o 
   3  15   1      560.08      552.02     19.02 o 
   4  15   1        8.65        2.94      4.50 o 
   5  15   1       61.91       69.86      6.84 o 
   6  15   1        7.60        8.30      4.07 o 
   7  15   1       36.38       39.81      6.00 o 
   8  15   1      334.96      316.45     14.85 o 
   9  15   1        0.79        0.71      4.30 o 
  -9  16   1       41.71       39.81      5.51 o 
  -8  16   1       41.91       42.65      6.99 o 
  -7  16   1      167.37      155.60     11.59 o 
  -6  16   1        1.69        1.14      4.93 o 
  -5  16   1      205.46      206.93     11.16 o 
  -4  16   1     1042.20     1017.26     28.12 o 
  -3  16   1       62.15       70.90      6.34 o 
  -2  16   1       35.60       34.12      4.69 o 
  -1  16   1       85.06       79.41      6.03 o 
   0  16   1      126.37      103.76      7.05 o 
   1  16   1      307.44      331.31     12.40 o 
   2  16   1      330.82      328.50     12.45 o 
   3  16   1      476.57      496.04     16.40 o 
   4  16   1      278.39      303.31     13.26 o 
   5  16   1        5.48       -5.51      6.14 o 
   6  16   1      659.16      683.81     23.96 o 
   7  16   1       98.43       86.36      9.20 o 
   8  16   1      205.47      218.08     12.18 o 
   9  16   1      134.72      139.42      8.57 o 
  -9  17   1       10.32        9.02      2.99 o 
  -8  17   1        3.67        3.73      4.30 o 
  -7  17   1       52.87       52.82      7.14 o 
  -6  17   1      115.43      126.33     10.69 o 
  -5  17   1      613.59      588.42     19.26 o 
  -4  17   1        7.34       13.50      4.28 o 
  -3  17   1        1.30        4.33      3.44 o 
  -2  17   1       50.55       65.46      6.00 o 
  -1  17   1      279.88      270.41     11.69 o 
   0  17   1      651.70      680.69     20.99 o 
   1  17   1      315.74      318.28     12.41 o 
   2  17   1      152.34      166.49      9.28 o 
   3  17   1      186.89      208.85     10.79 o 
   4  17   1      327.13      309.27     13.52 o 
   5  17   1      140.49      148.19      9.83 o 
   6  17   1       24.37       29.33      5.69 o 
   7  17   1      440.77      371.33     17.10 o 
   8  17   1       62.50       66.41      7.19 o 
   9  17   1       38.98       42.64      4.80 o 
  -9  18   1       96.33       91.21      6.79 o 
  -8  18   1        1.32        2.31      3.37 o 
  -7  18   1       71.60       88.72      8.63 o 
  -6  18   1      399.77      387.08     17.97 o 
  -5  18   1       85.82       84.99      7.62 o 
  -4  18   1        2.12        9.16      3.18 o 
  -3  18   1      191.57      182.87     10.43 o 
  -2  18   1      172.60      180.34      9.77 o 
  -1  18   1       99.18       85.80      7.04 o 
   0  18   1       88.97       80.41      6.43 o 
   1  18   1        6.55        2.81      3.63 o 
   2  18   1       35.28       46.50      5.22 o 
   3  18   1       48.11       48.26      5.35 o 
   4  18   1        3.35        4.40      5.81 o 
   5  18   1        3.25        9.82      3.78 o 
   6  18   1        2.42       -6.18      6.18 o 
   7  18   1       13.15       17.93      5.02 o 
   8  18   1      117.09      145.70      9.64 o 
  -9  19   1       12.27        9.28      3.10 o 
  -8  19   1       43.87       37.25      5.33 o 
  -7  19   1        7.83        6.66      3.88 o 
  -6  19   1       55.61       48.74      6.53 o 
  -5  19   1      525.76      475.01     20.07 o 
  -4  19   1      483.86      475.18     17.29 o 
  -3  19   1      148.81      141.23      9.15 o 
  -2  19   1      355.08      325.32     13.84 o 
  -1  19   1      507.96      494.40     16.95 o 
   0  19   1        3.55       13.22      2.55 o 
   1  19   1      301.28      335.82     13.79 o 
   2  19   1       52.05       63.44      6.03 o 
   3  19   1       67.04       62.06      6.39 o 
   4  19   1      181.81      163.81     10.74 o 
   5  19   1      862.78      780.85     26.04 o 
   6  19   1        0.52       -1.07      3.58 o 
   7  19   1       30.78       29.39      5.90 o 
   8  19   1       69.72       71.68      7.37 o 
  -8  20   1      148.83      153.32      9.46 o 
  -7  20   1        0.02       -4.50      4.50 o 
  -6  20   1       37.62       32.21      5.95 o 
  -5  20   1      392.11      404.54     18.20 o 
  -4  20   1     1171.07     1149.16     32.21 o 
  -3  20   1       39.68       43.96      6.23 o 
  -2  20   1        0.76        0.00      3.69 o 
  -1  20   1       36.84       41.09      5.60 o 
   0  20   1      287.70      314.84     13.38 o 
   1  20   1       20.37       17.27      4.35 o 
   2  20   1       60.63       67.27      6.47 o 
   3  20   1        1.02        3.34      3.05 o 
   4  20   1     2781.37     2766.86     63.15 o 
   5  20   1        1.25       -2.24      5.24 o 
   6  20   1        0.22       -2.07      4.85 o 
   7  20   1        0.56       -0.87      4.17 o 
   8  20   1       12.00       14.13      2.99 o 
  -8  21   1       79.28       68.93      6.33 o 
  -7  21   1       48.96       42.13      5.88 o 
  -6  21   1        2.20        0.00      2.51 o 
  -5  21   1       96.23       91.77      8.87 o 
  -4  21   1      117.47      122.55     10.55 o 
  -3  21   1       81.02       68.59      7.62 o 
  -2  21   1      368.04      366.09     14.92 o 
  -1  21   1       63.09       69.99      6.75 o 
   0  21   1        0.04       -1.07      5.18 o 
   1  21   1       65.32       56.15      7.71 o 
   2  21   1      231.06      223.77     11.69 o 
   3  21   1       22.27       25.63      4.78 o 
   4  21   1     1448.91     1437.92     43.89 o 
   5  21   1        0.01       -5.33      5.33 o 
   6  21   1       14.78        8.48      3.97 o 
   7  21   1       13.67       21.09      4.22 o 
   8  21   1       12.05       16.26      3.54 o 
  -8  22   1       89.70       92.44      6.66 o 
  -7  22   1        1.32        2.35      3.59 o 
  -6  22   1       24.41       23.76      5.02 o 
  -5  22   1      807.40      822.30     25.97 o 
  -4  22   1       83.64       72.69      9.41 o 
  -3  22   1      353.44      312.44     16.12 o 
  -2  22   1       49.30       50.72      6.04 o 
  -1  22   1       27.57       32.40      5.60 o 
   0  22   1      158.90      153.23     10.31 o 
   1  22   1      165.88      159.10      9.96 o 
   2  22   1       32.14       37.70      6.75 o 
   3  22   1       46.80       53.68      7.62 o 
   4  22   1       37.60       48.18      7.01 o 
   5  22   1      144.70      148.00     11.70 o 
   6  22   1        1.32       -2.41      3.08 o 
   7  22   1       13.82        8.43      3.98 o 
  -7  23   1        6.26       11.49      2.57 o 
  -6  23   1       29.95       17.73      4.57 o 
  -5  23   1       75.32       78.87      8.09 o 
  -4  23   1      597.21      581.78     22.00 o 
  -3  23   1        2.73        4.51      5.28 o 
  -2  23   1      144.32      133.90     11.27 o 
  -1  23   1       31.23       40.06      6.65 o 
   0  23   1       30.47       29.46      6.00 o 
   1  23   1      210.16      200.39     13.53 o 
   2  23   1       22.32       21.92      5.81 o 
   3  23   1      278.61      236.58     14.68 o 
   4  23   1       54.71       65.90      7.94 o 
   5  23   1      378.26      367.86     16.57 o 
   6  23   1      391.95      373.12     15.57 o 
   7  23   1        5.99       10.49      3.02 o 
  -7  24   1       38.74       40.24      4.73 o 
  -6  24   1       22.85       20.72      4.61 o 
  -5  24   1        7.36       20.26      4.49 o 
  -4  24   1       80.61       71.17      8.05 o 
  -3  24   1      505.93      548.14     21.39 o 
  -2  24   1       60.87       74.09      8.73 o 
  -1  24   1      182.17      183.13     12.99 o 
   0  24   1      136.51      107.15     10.12 o 
   1  24   1       20.89       20.32      5.98 o 
   2  24   1      100.19       95.29      9.40 o 
   3  24   1      135.01      134.53     10.72 o 
   4  24   1       23.47       33.26      5.31 o 
   5  24   1      144.99      143.21     10.17 o 
   6  24   1      161.36      167.85     10.43 o 
  -6  25   1        0.90        5.57      2.78 o 
  -5  25   1      622.43      647.20     21.32 o 
  -4  25   1      745.68      761.33     24.25 o 
  -3  25   1      198.53      198.90     12.80 o 
  -2  25   1       40.67       48.63      6.22 o 
  -1  25   1       19.90       20.64      4.66 o 
   0  25   1      275.48      240.33     14.37 o 
   1  25   1      238.20      204.88     13.32 o 
   2  25   1        0.54        1.07      3.89 o 
   3  25   1      519.95      534.23     20.59 o 
   4  25   1      146.67      147.33     11.01 o 
   5  25   1        6.01       10.82      3.83 o 
   6  25   1       62.18       67.05      6.05 o 
  -6  26   1       20.13       20.65      4.03 o 
  -5  26   1      114.89      112.09      9.30 o 
  -4  26   1      217.82      243.93     12.98 o 
  -3  26   1       16.78       12.43      4.59 o 
  -2  26   1      103.20      126.67     10.15 o 
  -1  26   1       58.92       69.11      7.23 o 
   0  26   1        4.53        3.20      4.88 o 
   1  26   1        0.34        0.70      3.50 o 
   2  26   1       12.23        9.50      5.08 o 
   3  26   1      444.65      453.55     18.66 o 
   4  26   1       36.76       50.12      6.36 o 
   5  26   1        0.52        5.18      2.26 o 
   6  26   1       16.51        7.46      3.07 o 
  -5  27   1       93.33       89.18      7.22 o 
  -4  27   1       12.67        7.95      3.99 o 
  -3  27   1       64.07       61.34      6.58 o 
  -2  27   1       96.04       91.10      8.98 o 
  -1  27   1        5.29        8.57      3.30 o 
   0  27   1       26.60       29.20      5.23 o 
   1  27   1       70.78       56.81      7.94 o 
   2  27   1       42.94       35.62      5.64 o 
   3  27   1        1.68        2.59      3.96 o 
   4  27   1      166.44      175.99     10.30 o 
   5  27   1      298.44      278.19     11.47 o 
  -5  28   1      145.41      145.23      8.13 o 
  -4  28   1        6.94        6.81      4.08 o 
  -3  28   1       29.57       36.81      5.42 o 
  -2  28   1        2.03       10.89      3.20 o 
  -1  28   1       27.78       23.34      4.52 o 
   0  28   1        7.04        4.23      4.23 o 
   1  28   1      101.88      110.67      9.02 o 
   2  28   1      521.62      519.53     18.49 o 
   3  28   1      231.46      232.24     12.49 o 
   4  28   1        8.10       10.12      3.11 o 
  -4  29   1       57.59       63.92      5.46 o 
  -3  29   1      568.89      575.59     17.89 o 
  -2  29   1       42.26       53.31      5.85 o 
  -1  29   1        0.46        1.58      3.53 o 
   0  29   1       20.11       31.45      4.31 o 
   1  29   1       53.68       58.66      6.37 o 
   2  29   1       84.36       91.31      7.41 o 
   3  29   1      304.12      294.49     12.18 o 
   4  29   1       70.26       81.52      5.77 o 
  -3  30   1       37.96       32.68      4.25 o 
  -2  30   1        0.01        1.87      3.22 o 
  -1  30   1       18.87       25.79      4.32 o 
   0  30   1        0.36       -0.68      2.79 o 
   1  30   1       34.05       27.95      4.87 o 
   2  30   1        0.49        4.37      2.55 o 
   3  30   1        0.02       -3.12      3.12 o 
  -1  31   1       41.89       37.47      4.57 o 
   0  31   1        7.03        7.59      2.73 o 
   1  31   1      174.77      167.01      8.48 o 
 -11   0   2       40.21       51.57      5.64 o 
 -10   0   2        5.45        8.82      3.21 o 
  -9   0   2      120.81       95.05      9.73 o 
  -8   0   2     1084.01      960.83     28.77 o 
  -7   0   2      222.12      199.58     10.43 o 
  -6   0   2      337.67      309.22     12.03 o 
  -5   0   2      288.70      246.11      9.81 o 
  -4   0   2     3264.16     3115.84     51.29 o 
  -3   0   2       26.66       35.81      3.17 o 
  -2   0   2     1698.48     1600.30     27.80 o 
  -1   0   2        5.89       13.08      2.11 o 
   0   0   2     1359.13     1415.20     23.97 o 
   1   0   2       89.27       79.23      3.97 o 
   2   0   2     2635.01     2413.17     38.95 o 
   3   0   2       45.61       52.10      4.07 o 
   4   0   2      672.63      719.32     18.98 o 
   5   0   2      559.77      532.17     15.73 o 
   6   0   2       67.36       76.43      6.76 o 
   7   0   2       61.26       58.03      6.68 o 
   8   0   2       82.51       74.58      7.97 o 
   9   0   2        4.26        8.06      4.94 o 
  10   0   2       49.01       52.51      6.55 o 
 -11   1   2        6.13        6.32      3.01 o 
 -10   1   2       21.75       22.66      5.56 o 
  -9   1   2      126.76      115.03     10.00 o 
  -8   1   2       17.12       18.45      4.44 o 
  -7   1   2     1370.99     1401.14     40.12 o 
  -6   1   2      379.39      369.74     13.22 o 
  -5   1   2      221.48      220.12      9.15 o 
  -4   1   2       84.53      117.90      6.02 o 
  -3   1   2      184.96      200.68      7.03 o 
  -2   1   2     2670.86     2516.07     38.14 o 
  -1   1   2     2942.92     3281.67     44.41 o 
   0   1   2     5132.55     5735.95     69.33 o 
   1   1   2     1028.82     1153.58     22.15 o 
   2   1   2      772.26      708.57     18.26 o 
   3   1   2       60.24       43.13      3.73 o 
   4   1   2       14.79       13.37      2.59 o 
   5   1   2      653.67      660.85     20.29 o 
   6   1   2      554.42      568.56     18.05 o 
   7   1   2      321.04      318.88     14.12 o 
   8   1   2        0.82        2.26      5.05 o 
   9   1   2       55.54       61.02      7.41 o 
  10   1   2      129.15      124.60      8.56 o 
 -11   2   2       58.87       73.32      6.03 o 
 -10   2   2      177.49      202.78     11.95 o 
  -9   2   2      582.48      560.79     21.29 o 
  -8   2   2      857.40      836.60     26.79 o 
  -7   2   2       40.67       35.31      5.89 o 
  -6   2   2       40.40       47.06      5.37 o 
  -5   2   2      710.96      772.96     20.47 o 
  -4   2   2     1964.60     2037.09     38.98 o 
  -3   2   2     1969.13     1951.68     34.81 o 
  -2   2   2     1612.89     1737.05     29.75 o 
  -1   2   2    17471.95    17389.30    187.38 o 
   0   2   2     3171.32     3514.28     46.91 o 
   1   2   2     5927.33     5641.94     70.48 o 
   2   2   2      451.49      410.14     11.34 o 
   3   2   2        5.70       13.39      3.08 o 
   4   2   2     1639.77     1654.24     36.61 o 
   5   2   2       62.55       59.00      5.19 o 
   6   2   2      548.00      491.51     16.62 o 
   7   2   2      592.33      589.73     19.13 o 
   8   2   2      246.93      239.31     13.88 o 
   9   2   2      181.71      170.94     11.76 o 
  10   2   2       94.68      120.18      8.21 o 
 -11   3   2       44.00       42.55      5.26 o 
 -10   3   2      163.05      158.15     10.59 o 
  -9   3   2       33.23       46.53      7.58 o 
  -8   3   2       68.84       75.18      7.61 o 
  -7   3   2       10.00       12.18      4.13 o 
  -6   3   2        2.54        1.72      4.37 o 
  -5   3   2      367.05      387.43     12.54 o 
  -4   3   2      997.25      967.77     25.27 o 
  -3   3   2      338.86      337.46     10.70 o 
  -2   3   2        6.42        8.15      1.90 o 
  -1   3   2     3885.29     4079.74     53.62 o 
   0   3   2      821.09      840.71     17.88 o 
   1   3   2     5543.33     5266.71     67.18 o 
   2   3   2      745.76      749.45     19.17 o 
   3   3   2      104.41       95.21      5.36 o 
   4   3   2       10.93       13.09      3.27 o 
   5   3   2       22.88       14.62      3.30 o 
   6   3   2      158.02      163.36      9.76 o 
   7   3   2     1009.15      975.71     28.89 o 
   8   3   2      196.36      186.35     12.93 o 
   9   3   2        0.99        3.31      2.73 o 
  10   3   2       31.20       40.74      5.74 o 
 -11   4   2        1.12        1.20      3.05 o 
 -10   4   2      102.62       97.95      8.63 o 
  -9   4   2     1338.28     1214.43     32.91 o 
  -8   4   2       34.34       42.19      5.77 o 
  -7   4   2      739.41      714.18     23.58 o 
  -6   4   2       48.10       55.27      5.16 o 
  -5   4   2        0.60       -3.96      3.96 o 
  -4   4   2      213.44      211.06      8.33 o 
  -3   4   2     1398.21     1474.14     29.85 o 
  -2   4   2       61.30       82.32      4.17 o 
  -1   4   2    10322.87    10524.80    120.05 o 
   0   4   2    17600.97    17285.11    187.72 o 
   1   4   2       72.29      102.24      4.66 o 
   2   4   2     1232.19     1221.91     25.97 o 
   3   4   2     1330.28     1332.73     29.92 o 
   4   4   2      190.83      178.06      8.53 o 
   5   4   2      670.07      630.03     19.89 o 
   6   4   2       19.58       13.80      3.56 o 
   7   4   2     1305.40     1249.60     33.23 o 
   8   4   2        9.46        9.00      3.18 o 
   9   4   2        5.37        0.99      4.28 o 
  10   4   2      199.92      212.93     11.08 o 
 -11   5   2       39.19       45.81      5.26 o 
 -10   5   2       22.81       25.87      5.36 o 
  -9   5   2       82.34       63.54      7.92 o 
  -8   5   2      329.64      318.79     14.60 o 
  -7   5   2      335.97      287.71     13.23 o 
  -6   5   2        0.33        2.67      2.43 o 
  -5   5   2       41.29       58.34      4.90 o 
  -4   5   2      895.56      828.09     23.97 o 
  -3   5   2        6.38       13.75      2.30 o 
  -2   5   2       85.31       99.98      4.87 o 
  -1   5   2      472.18      482.04     13.96 o 
   0   5   2     4910.79     4744.40     62.06 o 
   1   5   2     1361.71     1380.83     26.64 o 
   2   5   2      323.82      362.67     11.13 o 
   3   5   2       22.55       38.81      3.70 o 
   4   5   2      661.85      677.22     19.06 o 
   5   5   2      101.67       95.29      6.89 o 
   6   5   2        0.00        2.00      3.16 o 
   7   5   2       55.09       50.65      7.25 o 
   8   5   2       81.88       73.18      8.28 o 
   9   5   2       79.45       93.15      8.29 o 
  10   5   2        6.26        1.81      3.25 o 
 -11   6   2       42.89       39.40      5.11 o 
 -10   6   2       65.66       63.55      7.24 o 
  -9   6   2       23.67       31.12      4.75 o 
  -8   6   2     1508.65     1454.07     43.53 o 
  -7   6   2       75.24       72.99      6.86 o 
  -6   6   2        9.01       17.22      3.40 o 
  -5   6   2      100.40      145.92      8.04 o 
  -4   6   2     1517.52     1691.20     36.49 o 
  -3   6   2     4062.86     4202.80     62.30 o 
  -2   6   2      372.26      386.91     11.31 o 
  -1   6   2    10401.86    10250.42    119.70 o 
   0   6   2     1974.96     2023.56     33.99 o 
   1   6   2     1497.80     1490.95     28.74 o 
   2   6   2      324.85      357.52     11.41 o 
   3   6   2      538.33      550.91     15.80 o 
   4   6   2       47.13       45.92      4.51 o 
   5   6   2       10.27       11.23      3.40 o 
   6   6   2      207.33      220.66     11.30 o 
   7   6   2      353.38      352.60     14.94 o 
   8   6   2      138.67      138.87     11.03 o 
   9   6   2        1.08        1.91      4.85 o 
  10   6   2        0.02        3.49      2.46 o 
 -11   7   2       66.72       69.94      5.85 o 
 -10   7   2      127.94      123.64      9.17 o 
  -9   7   2       46.79       41.49      6.26 o 
  -8   7   2        0.77        7.56      4.41 o 
  -7   7   2      302.44      299.81     13.50 o 
  -6   7   2       17.22       20.43      4.01 o 
  -5   7   2       76.78       80.98      5.99 o 
  -4   7   2      928.82      993.02     27.31 o 
  -3   7   2     2058.12     2075.57     39.33 o 
  -2   7   2      175.41      178.68      6.77 o 
  -1   7   2     2090.59     2050.31     35.41 o 
   0   7   2       13.07       20.41      2.46 o 
   1   7   2       22.87       23.25      2.72 o 
   2   7   2      415.62      401.80     12.56 o 
   3   7   2      354.53      339.02     11.02 o 
   4   7   2      507.96      560.20     17.65 o 
   5   7   2       18.66       27.97      4.42 o 
   6   7   2        5.47        4.13      4.84 o 
   7   7   2      411.30      435.54     16.59 o 
   8   7   2       24.88       30.21      6.22 o 
   9   7   2       16.39       18.01      3.68 o 
  10   7   2       51.65       44.97      5.22 o 
 -10   8   2        3.44        3.88      3.63 o 
  -9   8   2      133.76      121.88     10.26 o 
  -8   8   2       54.62       33.27      7.27 o 
  -7   8   2       30.90       35.12      5.45 o 
  -6   8   2       12.56       17.17      3.88 o 
  -5   8   2      399.79      408.26     13.84 o 
  -4   8   2     1156.03     1278.81     32.03 o 
  -3   8   2       61.31       77.74      5.41 o 
  -2   8   2      406.55      413.36     12.49 o 
  -1   8   2       51.64       43.03      3.60 o 
   0   8   2      524.30      474.47     12.85 o 
   1   8   2      141.02      150.88      6.50 o 
   2   8   2      367.60      376.65     12.46 o 
   3   8   2      821.00      858.64     25.05 o 
   4   8   2      220.17      255.54     10.50 o 
   5   8   2        2.90       -1.83      5.79 o 
   6   8   2      194.44      211.11     10.97 o 
   7   8   2      288.39      312.01     15.86 o 
   8   8   2      102.08      107.88      9.78 o 
   9   8   2      124.35      128.00     10.15 o 
  10   8   2        2.09       -1.19      3.74 o 
 -10   9   2      122.43      125.87      9.06 o 
  -9   9   2        8.60       10.36      4.32 o 
  -8   9   2      455.69      471.08     19.79 o 
  -7   9   2      426.62      386.24     15.47 o 
  -6   9   2        7.71        9.81      3.25 o 
  -5   9   2      691.51      747.67     22.06 o 
  -4   9   2        9.46        7.47      2.54 o 
  -3   9   2     2034.12     2061.90     41.03 o 
  -2   9   2      405.50      351.92     10.51 o 
  -1   9   2        2.26       -0.97      2.57 o 
   0   9   2        3.80       12.47      2.33 o 
   1   9   2     4854.70     4728.72     68.43 o 
   2   9   2     1289.49     1346.75     31.07 o 
   3   9   2      230.79      228.66      9.50 o 
   4   9   2       34.37       31.74      4.32 o 
   5   9   2       66.23       67.42      6.13 o 
   6   9   2      175.47      179.10     10.54 o 
   7   9   2      319.10      305.34     16.15 o 
   8   9   2        0.51        4.31      5.05 o 
   9   9   2        0.73       -4.64      4.64 o 
  10   9   2        0.68        0.00      3.03 o 
 -10  10   2       48.99       46.01      5.98 o 
  -9  10   2      325.30      287.11     14.49 o 
  -8  10   2     1115.53      980.59     29.38 o 
  -7  10   2        2.53        3.34      4.30 o 
  -6  10   2       94.36       83.71      7.62 o 
  -5  10   2      162.13      152.56      8.59 o 
  -4  10   2     1139.67     1197.38     32.64 o 
  -3  10   2       91.87      103.32      6.28 o 
  -2  10   2      966.06      988.90     25.85 o 
  -1  10   2     1603.25     1568.41     32.99 o 
   0  10   2       39.74       66.39      4.74 o 
   1  10   2        7.99       18.90      3.22 o 
   2  10   2       58.86       57.84      4.61 o 
   3  10   2       31.11       31.98      4.12 o 
   4  10   2      237.55      273.98     11.22 o 
   5  10   2      283.43      271.05     12.16 o 
   6  10   2      431.78      407.93     16.01 o 
   7  10   2      102.34       81.66      8.33 o 
   8  10   2      125.88      115.63      9.58 o 
   9  10   2        1.66       -2.51      4.36 o 
  10  10   2        0.11       -3.45      3.45 o 
 -10  11   2      302.82      326.39     13.91 o 
  -9  11   2       39.65       36.60      6.07 o 
  -8  11   2      226.92      170.58     12.51 o 
  -7  11   2       10.97        5.61      6.63 o 
  -6  11   2      478.33      462.78     16.66 o 
  -5  11   2      418.78      436.12     14.90 o 
  -4  11   2      275.08      287.76     11.11 o 
  -3  11   2       89.11       95.71      6.36 o 
  -2  11   2     1045.56     1030.97     27.40 o 
  -1  11   2      381.82      416.96     13.48 o 
   0  11   2      519.98      581.92     16.11 o 
   1  11   2     1283.99     1391.90     32.49 o 
   2  11   2     4317.32     4309.95     68.90 o 
   3  11   2        2.65       10.29      3.17 o 
   4  11   2     1775.39     1753.79     43.23 o 
   5  11   2      877.28      908.64     26.59 o 
   6  11   2     1533.60     1523.67     44.35 o 
   7  11   2       59.86       52.77      6.60 o 
   8  11   2      131.19      127.30     10.45 o 
   9  11   2        0.30        3.73      2.97 o 
 -10  12   2        3.43        7.54      3.05 o 
  -9  12   2        3.10        7.54      3.45 o 
  -8  12   2       68.09       71.27      7.71 o 
  -7  12   2       57.07       59.54      7.44 o 
  -6  12   2       42.11       37.23      5.00 o 
  -5  12   2      111.96       84.81      6.72 o 
  -4  12   2      334.80      335.88     12.46 o 
  -3  12   2       20.21       19.22      4.41 o 
  -2  12   2      387.03      408.04     12.51 o 
  -1  12   2      154.75      194.80      8.47 o 
   0  12   2        0.08        4.37      2.21 o 
   1  12   2      330.06      320.58     10.85 o 
   2  12   2      108.53       84.21      6.09 o 
   3  12   2        2.67        0.00      2.62 o 
   4  12   2        5.93        5.52      3.18 o 
   5  12   2       10.23       11.39      3.51 o 
   6  12   2        1.29       -2.24      4.47 o 
   7  12   2       11.06       10.48      4.23 o 
   8  12   2       37.72       37.37      5.51 o 
   9  12   2        2.29        3.01      3.53 o 
 -10  13   2       10.85       11.80      2.97 o 
  -9  13   2       28.92       22.22      4.92 o 
  -8  13   2       19.59       22.33      6.15 o 
  -7  13   2       10.95       13.61      4.90 o 
  -6  13   2       20.58       13.61      4.26 o 
  -5  13   2       16.49       11.40      3.61 o 
  -4  13   2      998.85      953.72     25.72 o 
  -3  13   2      121.77      114.58      7.35 o 
  -2  13   2      455.94      470.42     16.02 o 
  -1  13   2      328.67      321.31     11.27 o 
   0  13   2      419.45      416.90     12.74 o 
   1  13   2      523.38      562.90     17.51 o 
   2  13   2      145.48      153.27      7.99 o 
   3  13   2        4.39        3.85      2.68 o 
   4  13   2       49.67       38.47      5.32 o 
   5  13   2      194.02      191.12     10.68 o 
   6  13   2       90.03       95.45      7.78 o 
   7  13   2      165.41      152.12     11.45 o 
   8  13   2        5.53        2.57      4.36 o 
   9  13   2       15.42       17.75      4.02 o 
 -10  14   2      190.35      198.21      9.41 o 
  -9  14   2       75.71       69.25      7.56 o 
  -8  14   2      290.78      284.63     15.11 o 
  -7  14   2      106.13      122.22     10.36 o 
  -6  14   2        0.53        2.22      3.13 o 
  -5  14   2       57.45       51.97      5.91 o 
  -4  14   2        2.02        4.66      5.96 o 
  -3  14   2      173.24      198.89      9.59 o 
  -2  14   2      115.01      114.60      7.10 o 
  -1  14   2        4.21        0.00      4.06 o 
   0  14   2     1517.07     1550.57     37.30 o 
   1  14   2        6.89        9.16      2.10 o 
   2  14   2      151.92      138.88      8.00 o 
   3  14   2       95.09      102.27      7.14 o 
   4  14   2      232.04      212.49     11.16 o 
   5  14   2      216.96      196.40     10.96 o 
   6  14   2      313.37      333.45     16.33 o 
   7  14   2       72.48       60.09      7.52 o 
   8  14   2      109.23      101.03      9.12 o 
   9  14   2        6.49        9.43      3.26 o 
  -9  15   2       13.54       13.26      4.89 o 
  -8  15   2       46.59       50.05      7.49 o 
  -7  15   2      228.52      213.08     13.69 o 
  -6  15   2      184.45      194.11     11.32 o 
  -5  15   2      547.33      572.39     18.55 o 
  -4  15   2     1645.64     1687.22     44.11 o 
  -3  15   2       12.09       19.27      3.83 o 
  -2  15   2      113.81      128.01      7.82 o 
  -1  15   2        5.04        2.00      2.91 o 
   0  15   2      334.75      383.88     13.19 o 
   1  15   2       32.68       28.75      4.47 o 
   2  15   2        4.36       -3.50      4.95 o 
   3  15   2     1765.92     1719.11     44.37 o 
   4  15   2      917.92      900.10     26.78 o 
   5  15   2      136.06      150.79      9.87 o 
   6  15   2       32.63       43.00      6.55 o 
   7  15   2        1.77        2.82      4.45 o 
   8  15   2       74.29       81.47      7.47 o 
   9  15   2       12.52        8.87      3.51 o 
  -9  16   2        3.32        0.00      4.40 o 
  -8  16   2      120.02      128.54      9.73 o 
  -7  16   2       97.18      102.13     10.10 o 
  -6  16   2      197.16      207.81     13.74 o 
  -5  16   2       55.93       47.59      6.65 o 
  -4  16   2      509.99      448.40     16.19 o 
  -3  16   2      217.77      209.29     10.70 o 
  -2  16   2      556.00      547.40     16.83 o 
  -1  16   2      904.53      903.41     24.67 o 
   0  16   2       17.63       14.53      3.87 o 
   1  16   2      852.73      862.04     24.34 o 
   2  16   2      433.85      395.19     14.58 o 
   3  16   2       12.30       14.01      4.37 o 
   4  16   2      837.65      795.32     25.72 o 
   5  16   2      326.07      327.08     14.24 o 
   6  16   2       13.18       17.92      4.09 o 
   7  16   2        7.63        8.82      2.96 o 
   8  16   2       56.11       43.61      6.41 o 
   9  16   2       13.72       18.58      3.63 o 
  -9  17   2        2.45        1.98      3.80 o 
  -8  17   2       66.40       60.35      7.27 o 
  -7  17   2        2.75        3.22      5.57 o 
  -6  17   2      207.46      186.47     13.23 o 
  -5  17   2      651.97      631.20     20.18 o 
  -4  17   2      421.37      396.43     15.38 o 
  -3  17   2       81.59       75.49      6.66 o 
  -2  17   2       17.57       18.97      3.61 o 
  -1  17   2        0.07        0.92      4.59 o 
   0  17   2       75.61       79.08      6.84 o 
   1  17   2        5.12       12.18      3.69 o 
   2  17   2      144.34      142.15      8.90 o 
   3  17   2      161.97      151.01      9.63 o 
   4  17   2      647.12      646.07     20.37 o 
   5  17   2       23.67       34.03      6.02 o 
   6  17   2      110.32      117.93     10.03 o 
   7  17   2        1.73        3.88      4.55 o 
   8  17   2       42.04       45.45      5.61 o 
  -9  18   2       79.86       86.54      6.60 o 
  -8  18   2        4.71        9.64      4.13 o 
  -7  18   2       62.27       77.05      8.40 o 
  -6  18   2        3.78       10.45      3.80 o 
  -5  18   2      175.08      162.89     11.65 o 
  -4  18   2      281.59      273.02     13.09 o 
  -3  18   2      100.61      121.38      8.45 o 
  -2  18   2      389.39      382.22     14.77 o 
  -1  18   2        7.26        2.93      5.60 o 
   0  18   2      176.97      178.33      9.92 o 
   1  18   2       11.89        7.44      3.32 o 
   2  18   2      354.07      375.34     14.70 o 
   3  18   2      463.95      415.26     16.23 o 
   4  18   2        5.32        6.18      3.60 o 
   5  18   2      147.27      138.59     10.64 o 
   6  18   2        2.05        8.53      3.49 o 
   7  18   2       30.32       34.61      5.86 o 
   8  18   2        6.07        8.90      2.51 o 
  -9  19   2       43.94       55.24      4.76 o 
  -8  19   2       24.23       17.14      3.72 o 
  -7  19   2      166.05      152.20     10.82 o 
  -6  19   2       66.87       79.59      8.45 o 
  -5  19   2       17.08       18.13      5.56 o 
  -4  19   2      211.37      229.77     11.98 o 
  -3  19   2      468.52      439.16     16.28 o 
  -2  19   2       93.91      114.49      8.54 o 
  -1  19   2      208.99      208.68     10.93 o 
   0  19   2       46.64       60.48      6.75 o 
   1  19   2      163.23      176.67     10.32 o 
   2  19   2       75.35       72.56      7.43 o 
   3  19   2        0.55        2.22      4.98 o 
   4  19   2        6.28       12.09      4.78 o 
   5  19   2      183.66      147.65     11.47 o 
   6  19   2      252.02      279.07     14.36 o 
   7  19   2       19.13       15.75      4.90 o 
   8  19   2       54.95       60.92      5.61 o 
  -8  20   2        2.92        3.26      2.83 o 
  -7  20   2       93.31       86.12      8.30 o 
  -6  20   2        0.23        3.53      2.91 o 
  -5  20   2        0.57        4.49      3.17 o 
  -4  20   2     1854.60     1869.81     49.92 o 
  -3  20   2        0.15       -5.57      6.20 o 
  -2  20   2       84.69       83.97      7.32 o 
  -1  20   2      666.25      691.34     23.68 o 
   0  20   2      309.48      302.08     13.33 o 
   1  20   2        0.25       -3.25      3.25 o 
   2  20   2        8.49        9.41      3.55 o 
   3  20   2      778.83      734.48     25.12 o 
   4  20   2      244.64      233.51     13.96 o 
   5  20   2        9.75        6.50      4.84 o 
   6  20   2        0.06       -4.81      4.81 o 
   7  20   2      143.24      140.61      9.21 o 
  -8  21   2       29.97       30.04      3.90 o 
  -7  21   2      134.84      115.02      9.31 o 
  -6  21   2       49.02       51.53      7.14 o 
  -5  21   2       81.95       79.62      8.28 o 
  -4  21   2      296.94      268.42     15.28 o 
  -3  21   2      401.89      395.35     18.20 o 
  -2  21   2      951.66      935.73     28.51 o 
  -1  21   2      213.62      195.10     11.01 o 
   0  21   2      239.65      213.65     11.88 o 
   1  21   2       51.29       67.49      6.47 o 
   2  21   2      211.15      213.90     11.78 o 
   3  21   2       56.54       64.99      8.16 o 
   4  21   2      141.27      136.24     11.36 o 
   5  21   2        6.41       11.75      3.31 o 
   6  21   2        0.44        2.39      3.16 o 
   7  21   2      198.14      218.98     10.27 o 
  -8  22   2       93.46       88.81      6.38 o 
  -7  22   2      185.86      213.36     10.80 o 
  -6  22   2       20.83       15.00      5.31 o 
  -5  22   2      165.70      169.86     11.95 o 
  -4  22   2      872.34      903.63     28.07 o 
  -3  22   2       83.36       63.41      7.87 o 
  -2  22   2       63.44       58.94      8.71 o 
  -1  22   2       70.45       83.02      7.68 o 
   0  22   2       12.91       25.97      4.73 o 
   1  22   2       74.69       75.48      8.83 o 
   2  22   2        0.51        2.26      4.25 o 
   3  22   2      268.63      289.90     15.11 o 
   4  22   2        7.03       10.03      3.21 o 
   5  22   2       26.41       26.69      5.00 o 
   6  22   2        6.03        4.35      2.77 o 
   7  22   2        9.64       11.74      3.46 o 
  -7  23   2       19.60       22.06      4.64 o 
  -6  23   2       21.67       21.15      5.27 o 
  -5  23   2      241.26      229.15     13.45 o 
  -4  23   2      155.69      141.86     11.06 o 
  -3  23   2      109.96       92.13      9.44 o 
  -2  23   2      255.75      250.02     14.54 o 
  -1  23   2       97.53       91.43      9.69 o 
   0  23   2       86.71       72.55      8.31 o 
   1  23   2        9.65       13.57      4.13 o 
   2  23   2       31.42       24.65      5.65 o 
   3  23   2        2.26       -2.17      5.76 o 
   4  23   2       12.03       17.70      4.52 o 
   5  23   2      345.59      386.70     16.34 o 
   6  23   2        0.40        5.31      3.08 o 
  -7  24   2        0.59       -1.11      3.53 o 
  -6  24   2       62.35       72.99      7.09 o 
  -5  24   2       72.68       88.76      8.01 o 
  -4  24   2       86.37       83.55      9.07 o 
  -3  24   2        0.26       -5.17      5.17 o 
  -2  24   2      600.69      606.01     22.22 o 
  -1  24   2        3.69       11.92      2.98 o 
   0  24   2       69.29       70.10      7.92 o 
   1  24   2      293.65      322.02     16.68 o 
   2  24   2      239.17      262.49     14.38 o 
   3  24   2        8.91        9.71      3.10 o 
   4  24   2      366.87      395.97     17.00 o 
   5  24   2       15.27       16.83      4.45 o 
   6  24   2        2.29        6.23      2.59 o 
  -6  25   2        2.00        0.66      3.31 o 
  -5  25   2      334.09      359.59     15.34 o 
  -4  25   2      180.80      176.45     11.02 o 
  -3  25   2       34.14       29.23      6.90 o 
  -2  25   2      162.52      153.47     11.36 o 
  -1  25   2       87.62       84.93      8.44 o 
   0  25   2       33.51       26.69      6.17 o 
   1  25   2      376.82      381.71     17.72 o 
   2  25   2      913.82      967.23     28.04 o 
   3  25   2       27.86       28.46      5.57 o 
   4  25   2       90.22       92.44      7.89 o 
   5  25   2      161.08      157.35      9.55 o 
   6  25   2      144.13      151.92      8.07 o 
  -6  26   2        8.28       10.98      3.11 o 
  -5  26   2       10.27        9.68      4.79 o 
  -4  26   2      239.98      251.46     13.08 o 
  -3  26   2        3.94        5.66      6.10 o 
  -2  26   2      121.36      128.69     10.40 o 
  -1  26   2       95.28      112.91      9.73 o 
   0  26   2       10.21       12.97      3.80 o 
   1  26   2        9.57       10.72      4.55 o 
   2  26   2      270.61      254.28     13.75 o 
   3  26   2      408.85      384.35     16.64 o 
   4  26   2        0.65        8.19      2.70 o 
   5  26   2        0.35        3.22      2.49 o 
  -5  27   2       49.80       57.51      5.81 o 
  -4  27   2      168.69      172.24     10.21 o 
  -3  27   2       42.32       39.59      5.67 o 
  -2  27   2       29.98       38.21      5.67 o 
  -1  27   2        0.76        0.94      4.70 o 
   0  27   2       78.43       78.66      8.02 o 
   1  27   2       28.14       28.87      5.40 o 
   2  27   2        6.92       13.33      4.89 o 
   3  27   2       75.43       83.52      8.00 o 
   4  27   2        2.19        3.50      2.48 o 
  -4  28   2       67.45       68.49      6.08 o 
  -3  28   2      245.92      270.15     12.22 o 
  -2  28   2        3.13        3.77      2.35 o 
  -1  28   2       39.53       56.70      6.31 o 
   0  28   2       17.42       15.24      4.03 o 
   1  28   2      124.16      133.48      9.15 o 
   2  28   2      159.03      138.79      8.96 o 
   3  28   2        4.14        9.36      3.18 o 
   4  28   2        0.00        1.60      3.32 o 
  -4  29   2       25.81       26.90      4.31 o 
  -3  29   2       58.96       68.73      6.15 o 
  -2  29   2       10.49       10.59      4.04 o 
  -1  29   2       14.99       13.10      4.37 o 
   0  29   2      407.19      401.22     15.66 o 
   1  29   2      105.13       99.63      7.65 o 
   2  29   2       20.85       11.99      3.26 o 
   3  29   2       51.24       48.73      5.57 o 
  -2  30   2       10.14        8.21      3.26 o 
  -1  30   2        5.22       -1.20      2.82 o 
   0  30   2       23.09       25.05      4.25 o 
   1  30   2        3.59        1.73      2.99 o 
   2  30   2       29.76       26.78      4.01 o 
 -11   1   3        0.19       -3.49      3.49 o 
 -10   1   3       39.73       30.59      5.98 o 
  -9   1   3      415.01      402.38     18.29 o 
  -8   1   3      243.68      235.78     13.79 o 
  -7   1   3      112.37      134.18      8.68 o 
  -6   1   3      124.74      139.08      8.44 o 
  -5   1   3     1625.04     1758.68     40.98 o 
  -4   1   3       49.74       50.66      4.31 o 
  -3   1   3      347.51      424.70     13.07 o 
  -2   1   3      132.24      134.61      5.96 o 
  -1   1   3      478.81      528.87     16.06 o 
   0   1   3      642.45      665.89     17.94 o 
   1   1   3      740.34      869.93     21.80 o 
   2   1   3     3358.71     3660.43     57.47 o 
   3   1   3     2162.25     2300.93     44.99 o 
   4   1   3        0.58        2.33      4.03 o 
   5   1   3       54.79       60.47      6.20 o 
   6   1   3       93.42       81.57      7.57 o 
   7   1   3      410.56      400.08     19.13 o 
   8   1   3       19.61       13.67      5.35 o 
   9   1   3        9.47       12.83      4.21 o 
  10   1   3       55.03       73.44      6.13 o 
 -11   2   3       55.25       72.33      5.86 o 
 -10   2   3      190.54      206.91     11.85 o 
  -9   2   3      301.90      310.66     15.93 o 
  -8   2   3      820.72      829.92     26.87 o 
  -7   2   3     1803.97     1714.49     46.09 o 
  -6   2   3       20.86       23.77      3.99 o 
  -5   2   3      707.92      811.18     22.14 o 
  -4   2   3       91.37       96.67      6.04 o 
  -3   2   3     2840.47     3053.33     50.70 o 
  -2   2   3     4736.78     5020.07     69.50 o 
  -1   2   3        5.97        8.63      2.58 o 
   0   2   3      780.08      906.18     21.67 o 
   1   2   3       46.84       76.76      4.65 o 
   2   2   3      622.21      690.60     20.64 o 
   3   2   3      417.70      486.36     15.53 o 
   4   2   3        1.16        0.00      3.83 o 
   5   2   3       65.43       73.80      6.52 o 
   6   2   3      356.60      380.45     15.34 o 
   7   2   3      820.75      834.49     26.97 o 
   8   2   3      116.80      132.10     11.30 o 
   9   2   3       46.92       49.81      6.72 o 
  10   2   3       64.61       95.51      6.37 o 
 -11   3   3       28.31       51.76      4.80 o 
 -10   3   3      116.29      123.95      9.45 o 
  -9   3   3      798.74      839.16     26.55 o 
  -8   3   3       54.86       58.85      7.86 o 
  -7   3   3     1249.96     1276.60     39.33 o 
  -6   3   3       47.20       37.85      5.03 o 
  -5   3   3        0.24       -4.12      4.12 o 
  -4   3   3     1983.98     2020.69     41.54 o 
  -3   3   3     3058.10     3452.10     55.51 o 
  -2   3   3        3.22        0.94      2.91 o 
  -1   3   3      620.10      704.94     19.01 o 
   0   3   3      104.54      154.22      6.29 o 
   1   3   3      713.86      766.25     20.71 o 
   2   3   3     2394.28     2530.80     45.26 o 
   3   3   3      759.17      783.28     24.24 o 
   4   3   3      479.86      536.04     17.88 o 
   5   3   3      190.34      206.07     10.36 o 
   6   3   3      257.19      251.00     12.35 o 
   7   3   3        7.72        8.31      3.63 o 
   8   3   3       10.89       10.72      4.11 o 
   9   3   3       10.30       21.20      3.77 o 
  10   3   3        9.18        7.73      2.39 o 
 -11   4   3      166.47      185.05      8.87 o 
 -10   4   3      126.08      102.37      8.77 o 
  -9   4   3        5.10        2.16      5.50 o 
  -8   4   3      140.31      126.89     11.02 o 
  -7   4   3     1194.44     1215.33     32.31 o 
  -6   4   3      426.99      432.87     15.21 o 
  -5   4   3       78.74       85.47      6.12 o 
  -4   4   3      208.48      211.61      9.01 o 
  -3   4   3      263.27      289.10      9.57 o 
  -2   4   3     2112.67     2380.55     41.75 o 
  -1   4   3      187.57      180.71      6.81 o 
   0   4   3     2209.88     2113.25     37.51 o 
   1   4   3      305.12      265.84      8.77 o 
   2   4   3        2.33        1.14      3.21 o 
   3   4   3      773.61      861.88     25.74 o 
   4   4   3        7.15        3.22      2.48 o 
   5   4   3        0.08       -2.84      3.68 o 
   6   4   3      108.12      104.85      8.34 o 
   7   4   3       66.73       60.47      7.28 o 
   8   4   3      129.56      136.26     10.80 o 
   9   4   3       12.90       19.20      4.07 o 
  10   4   3        9.10       10.55      2.91 o 
 -11   5   3       10.03       -3.68      4.23 o 
 -10   5   3       17.37       20.53      5.23 o 
  -9   5   3      181.02      167.35     11.97 o 
  -8   5   3        6.28        3.40      5.89 o 
  -7   5   3        0.09        0.00      5.89 o 
  -6   5   3      102.31       95.94      7.39 o 
  -5   5   3      707.15      787.23     22.30 o 
  -4   5   3       40.85       47.05      4.68 o 
  -3   5   3      332.73      295.08      9.93 o 
  -2   5   3     2666.73     2853.13     47.75 o 
  -1   5   3      338.22      356.48     11.27 o 
   0   5   3      123.95      122.30      5.85 o 
   1   5   3        7.63        4.63      2.59 o 
   2   5   3      164.53      156.38      7.10 o 
   3   5   3     1031.76     1065.20     29.23 o 
   4   5   3       69.74       65.36      6.04 o 
   5   5   3      693.04      650.12     21.89 o 
   6   5   3     3517.91     3447.21     70.73 o 
   7   5   3      529.53      489.74     20.11 o 
   8   5   3        2.28        6.33      2.73 o 
   9   5   3      198.48      236.70     12.07 o 
 -11   6   3       60.06       64.59      5.47 o 
 -10   6   3      102.33       99.06      8.09 o 
  -9   6   3       70.29       45.76      7.89 o 
  -8   6   3     4755.95     4708.07     87.36 o 
  -7   6   3      246.04      247.50     12.43 o 
  -6   6   3      176.58      182.85      9.79 o 
  -5   6   3       31.27       29.08      4.28 o 
  -4   6   3     3330.01     3509.18     61.02 o 
  -3   6   3     1739.10     1895.67     38.88 o 
  -2   6   3      940.84      909.54     24.07 o 
  -1   6   3       59.88       51.20      4.01 o 
   0   6   3     9553.69     9337.45    115.79 o 
   1   6   3       53.14       45.87      4.07 o 
   2   6   3      954.37     1034.52     27.38 o 
   3   6   3      276.59      269.87     10.49 o 
   4   6   3      432.12      438.87     14.48 o 
   5   6   3       28.15       30.37      4.71 o 
   6   6   3     1201.78     1174.74     32.24 o 
   7   6   3       24.73       24.92      5.07 o 
   8   6   3        8.68        4.17      4.89 o 
   9   6   3        6.53       -4.85      4.85 o 
 -10   7   3        1.79        7.01      3.01 o 
  -9   7   3      178.70      180.36     11.70 o 
  -8   7   3        8.26       11.32      5.40 o 
  -7   7   3     1082.28     1048.58     29.87 o 
  -6   7   3      745.92      797.21     24.31 o 
  -5   7   3      482.61      477.39     15.39 o 
  -4   7   3       38.91       47.98      4.84 o 
  -3   7   3      444.54      513.85     15.87 o 
  -2   7   3      166.30      191.98      7.95 o 
  -1   7   3      670.45      798.93     22.15 o 
   0   7   3       23.20       26.06      3.54 o 
   1   7   3     3382.86     3614.85     58.07 o 
   2   7   3      256.44      241.08      9.35 o 
   3   7   3        0.03        2.97      3.93 o 
   4   7   3       18.92       29.49      4.17 o 
   5   7   3       63.97       71.93      6.96 o 
   6   7   3     1108.92     1085.62     30.54 o 
   7   7   3        0.00        3.39      5.86 o 
   8   7   3        2.83        4.09      5.42 o 
   9   7   3       29.76       34.44      5.28 o 
 -10   8   3      146.26      155.92      9.65 o 
  -9   8   3      948.83      992.54     28.32 o 
  -8   8   3       24.10       28.58      5.64 o 
  -7   8   3      160.05      139.07      9.78 o 
  -6   8   3        1.51        4.03      2.86 o 
  -5   8   3       70.11       58.74      5.46 o 
  -4   8   3        0.03        2.29      3.97 o 
  -3   8   3      182.21      185.17      8.59 o 
  -2   8   3      160.82      189.45      8.16 o 
  -1   8   3     7846.50     8196.21    106.57 o 
   0   8   3     1720.47     1847.36     37.40 o 
   1   8   3     3119.49     3156.08     53.93 o 
   2   8   3     1241.11     1232.22     31.68 o 
   3   8   3       35.73       34.80      4.36 o 
   4   8   3      164.53      153.89      8.78 o 
   5   8   3     1011.06      944.44     27.35 o 
   6   8   3     1283.87     1284.47     40.22 o 
   7   8   3     1091.68     1065.15     30.58 o 
   8   8   3       92.56       91.74      8.39 o 
   9   8   3       50.95       63.18      7.19 o 
 -10   9   3        0.12        5.96      2.44 o 
  -9   9   3      351.62      373.68     16.77 o 
  -8   9   3        1.47        3.36      4.35 o 
  -7   9   3     1176.74     1108.03     31.34 o 
  -6   9   3     1116.63     1183.77     37.33 o 
  -5   9   3       59.90       72.62      6.02 o 
  -4   9   3       85.03       98.91      7.00 o 
  -3   9   3      601.26      661.70     18.90 o 
  -2   9   3     2380.29     2435.05     46.39 o 
  -1   9   3      561.44      560.07     16.20 o 
   0   9   3       57.87       51.70      4.63 o 
   1   9   3      802.21      833.83     24.78 o 
   2   9   3     1508.93     1343.11     33.94 o 
   3   9   3      326.38      279.34     11.37 o 
   4   9   3     1067.26     1025.46     27.27 o 
   5   9   3     1295.88     1205.37     37.86 o 
   6   9   3      255.03      248.17     12.45 o 
   7   9   3       74.06       66.96      8.57 o 
   8   9   3      123.60      129.30      9.55 o 
   9   9   3       28.46       36.81      4.95 o 
 -10  10   3        1.02        6.58      2.67 o 
  -9  10   3      364.17      389.40     17.01 o 
  -8  10   3       88.87       69.62      8.67 o 
  -7  10   3      559.96      556.16     19.01 o 
  -6  10   3      314.51      325.00     13.98 o 
  -5  10   3       39.03       45.39      5.19 o 
  -4  10   3       10.42       27.55      3.83 o 
  -3  10   3       40.78       45.28      4.60 o 
  -2  10   3        6.30        3.39      4.33 o 
  -1  10   3     4498.88     4646.41     71.94 o 
   0  10   3      191.85      178.14      8.11 o 
   1  10   3       25.89       15.68      3.10 o 
   2  10   3        5.10        4.12      2.40 o 
   3  10   3       39.10       31.66      4.57 o 
   4  10   3       39.51       37.76      5.27 o 
   5  10   3        0.36        4.26      4.99 o 
   6  10   3       45.00       38.42      7.04 o 
   7  10   3       32.69       30.16      6.71 o 
   8  10   3       52.10       63.31      7.24 o 
   9  10   3        2.03        2.03      3.10 o 
 -10  11   3       89.78       77.46      6.98 o 
  -9  11   3       40.53       49.22      6.70 o 
  -8  11   3        1.03       16.06      4.95 o 
  -7  11   3      345.66      335.97     16.90 o 
  -6  11   3      650.58      639.07     20.16 o 
  -5  11   3      126.80      124.32      8.68 o 
  -4  11   3     1005.41      990.63     26.30 o 
  -3  11   3      380.45      399.52     13.22 o 
  -2  11   3        2.59        3.25      2.25 o 
  -1  11   3     5242.05     5509.28     82.87 o 
   0  11   3      190.26      203.75      9.09 o 
   1  11   3      249.02      209.93      9.33 o 
   2  11   3       10.09       14.25      2.92 o 
   3  11   3       41.30       43.27      5.13 o 
   4  11   3      236.42      217.44     11.07 o 
   5  11   3      213.34      193.13     10.75 o 
   6  11   3        1.80        3.78      4.47 o 
   7  11   3      242.61      276.62     14.63 o 
   8  11   3       25.02       25.00      5.14 o 
   9  11   3        5.04        5.89      2.98 o 
 -10  12   3       47.77       45.92      5.27 o 
  -9  12   3      120.46      135.40      9.54 o 
  -8  12   3      172.58      175.44     12.13 o 
  -7  12   3      471.47      462.59     20.22 o 
  -6  12   3       27.72       25.26      4.40 o 
  -5  12   3        3.81       10.12      2.26 o 
  -4  12   3      416.34      410.44     14.66 o 
  -3  12   3      106.49       85.08      6.50 o 
  -2  12   3      101.43       88.87      6.20 o 
  -1  12   3       22.39       19.94      3.39 o 
   0  12   3     1643.49     1634.21     38.55 o 
   1  12   3      130.75      123.40      7.33 o 
   2  12   3       38.66       42.26      5.02 o 
   3  12   3       34.64       30.48      4.54 o 
   4  12   3      857.86      863.01     26.16 o 
   5  12   3      804.28      781.68     25.61 o 
   6  12   3        1.38       -6.80      6.80 o 
   7  12   3        0.23       -3.98      3.98 o 
   8  12   3        0.78        4.08      3.25 o 
   9  12   3        2.68        5.41      2.57 o 
 -10  13   3       47.40       49.78      4.85 o 
  -9  13   3        1.45        4.52      3.49 o 
  -8  13   3      100.68       87.19      8.73 o 
  -7  13   3      398.10      359.97     17.74 o 
  -6  13   3     1269.48     1223.35     33.26 o 
  -5  13   3     1773.76     1831.77     47.84 o 
  -4  13   3      262.47      196.64     10.70 o 
  -3  13   3       32.02       34.65      5.61 o 
  -2  13   3     1133.12     1174.57     33.41 o 
  -1  13   3       52.81       46.19      5.18 o 
   0  13   3       68.69       72.37      5.98 o 
   1  13   3       10.46       22.23      4.04 o 
   2  13   3      187.94      192.56      9.60 o 
   3  13   3       21.54       24.11      4.32 o 
   4  13   3     1043.12     1027.03     29.05 o 
   5  13   3      450.50      436.66     16.74 o 
   6  13   3      230.26      184.77     12.88 o 
   7  13   3      226.58      219.79     13.38 o 
   8  13   3       39.44       39.12      5.38 o 
   9  13   3       88.22      125.81      7.22 o 
  -9  14   3        2.53        1.59      3.56 o 
  -8  14   3       11.25        1.01      5.64 o 
  -7  14   3      166.78      163.32     11.60 o 
  -6  14   3      156.74      148.32     10.15 o 
  -5  14   3       10.55        4.30      6.27 o 
  -4  14   3      147.29      152.71      9.20 o 
  -3  14   3     1011.93     1000.01     27.11 o 
  -2  14   3      124.29      116.18      7.81 o 
  -1  14   3        1.22        0.85      3.03 o 
   0  14   3       17.64       15.61      3.45 o 
   1  14   3     1625.85     1630.03     41.50 o 
   2  14   3       10.56       13.03      3.36 o 
   3  14   3      536.65      542.20     17.77 o 
   4  14   3      149.83      157.29      9.81 o 
   5  14   3      108.75      110.00      9.88 o 
   6  14   3       22.56       22.27      6.56 o 
   7  14   3       27.45       28.57      5.91 o 
   8  14   3        3.83        3.87      4.57 o 
  -9  15   3        0.27        2.21      2.86 o 
  -8  15   3       62.71       70.36      7.48 o 
  -7  15   3        2.08       -1.10      5.27 o 
  -6  15   3      275.61      266.81     14.91 o 
  -5  15   3        0.89       -6.51      6.51 o 
  -4  15   3      269.23      247.43     11.87 o 
  -3  15   3      203.67      215.80     10.93 o 
  -2  15   3      100.53       87.12      7.42 o 
  -1  15   3      185.59      191.66      9.83 o 
   0  15   3      101.80      126.90      8.40 o 
   1  15   3       11.09       12.03      3.82 o 
   2  15   3       79.99       77.69      6.32 o 
   3  15   3      587.33      589.47     18.89 o 
   4  15   3      748.63      739.11     24.94 o 
   5  15   3      393.26      396.89     18.72 o 
   6  15   3        0.95        0.00      4.64 o 
   7  15   3        2.23        4.45      4.16 o 
   8  15   3        3.14       -3.56      3.97 o 
  -9  16   3       13.37       14.78      4.18 o 
  -8  16   3      238.05      250.71     13.50 o 
  -7  16   3        6.37       11.42      4.17 o 
  -6  16   3        6.86        5.66      6.09 o 
  -5  16   3     1783.06     1772.66     48.36 o 
  -4  16   3       78.91       72.42      7.18 o 
  -3  16   3      460.18      467.94     16.40 o 
  -2  16   3     1023.72      976.38     27.31 o 
  -1  16   3       20.05       25.13      4.49 o 
   0  16   3      347.46      344.26     13.55 o 
   1  16   3       14.43        8.29      3.93 o 
   2  16   3        0.69       -1.02      4.90 o 
   3  16   3     2383.98     2433.19     57.31 o 
   4  16   3       86.45       83.69      7.56 o 
   5  16   3       85.20       68.52      8.52 o 
   6  16   3       31.61       35.40      5.31 o 
   7  16   3      125.63      140.94      9.97 o 
   8  16   3        0.70        1.95      2.97 o 
  -9  17   3       32.34       43.96      5.41 o 
  -8  17   3        0.74        3.44      2.43 o 
  -7  17   3      188.23      206.57     12.45 o 
  -6  17   3       81.82       86.52      8.68 o 
  -5  17   3     1220.69     1168.22     32.39 o 
  -4  17   3       58.27       51.25      5.83 o 
  -3  17   3      125.19      132.29      9.05 o 
  -2  17   3      248.96      223.96     11.75 o 
  -1  17   3      303.24      277.33     12.46 o 
   0  17   3       35.41       32.01      4.87 o 
   1  17   3       86.15       80.82      7.06 o 
   2  17   3       89.15      101.44      7.85 o 
   3  17   3      321.50      313.47     14.13 o 
   4  17   3      162.10      164.66     11.87 o 
   5  17   3      411.24      441.45     19.26 o 
   6  17   3      176.90      183.86     11.82 o 
   7  17   3      250.71      284.67     13.36 o 
   8  17   3      147.97      181.35      9.17 o 
  -9  18   3        8.47       14.19      2.79 o 
  -8  18   3        6.63        3.16      4.61 o 
  -7  18   3       34.62       32.15      6.05 o 
  -6  18   3      158.38      161.35     11.40 o 
  -5  18   3      323.43      340.67     16.81 o 
  -4  18   3      635.84      642.53     20.43 o 
  -3  18   3       10.15       14.76      4.13 o 
  -2  18   3      117.57      111.10      8.49 o 
  -1  18   3     1604.82     1532.13     43.47 o 
   0  18   3       16.07       17.27      5.05 o 
   1  18   3      318.90      310.00     13.85 o 
   2  18   3      388.96      383.01     15.34 o 
   3  18   3      280.37      243.05     12.49 o 
   4  18   3      826.61      828.72     27.06 o 
   5  18   3       24.83        4.36      8.71 o 
   6  18   3       29.64       23.30      5.02 o 
   7  18   3      144.02      150.95      9.62 o 
  -8  19   3       28.39       33.82      4.35 o 
  -7  19   3       17.61       22.19      5.02 o 
  -6  19   3        8.53       12.00      4.18 o 
  -5  19   3      166.75      172.01     11.76 o 
  -4  19   3      869.01      878.82     27.54 o 
  -3  19   3       73.54       80.55      7.17 o 
  -2  19   3       16.00        4.40      6.41 o 
  -1  19   3      486.87      510.64     17.82 o 
   0  19   3       90.04      103.17      7.56 o 
   1  19   3       12.43       15.95      4.22 o 
   2  19   3      415.39      452.65     17.06 o 
   3  19   3     1560.05     1566.98     45.66 o 
   4  19   3       16.24       23.87      5.59 o 
   5  19   3      167.94      187.68     12.12 o 
   6  19   3        5.02       -3.64      5.14 o 
   7  19   3        1.96        5.55      2.78 o 
  -8  20   3        7.02        4.63      3.22 o 
  -7  20   3      101.85      101.97      8.53 o 
  -6  20   3       22.13       22.20      5.84 o 
  -5  20   3      166.79      161.57     12.23 o 
  -4  20   3      233.17      233.62     13.60 o 
  -3  20   3      101.68       83.81      9.38 o 
  -2  20   3       58.75       75.78      7.11 o 
  -1  20   3       74.82       77.49      7.42 o 
   0  20   3      436.96      416.57     16.38 o 
   1  20   3        6.08       -2.25      5.27 o 
   2  20   3       59.08       65.71      7.99 o 
   3  20   3      212.80      221.29     13.98 o 
   4  20   3      377.98      426.48     18.30 o 
   5  20   3       22.00       37.30      5.74 o 
   6  20   3      181.87      205.13     11.58 o 
   7  20   3       14.11       21.10      3.94 o 
  -8  21   3        1.54        2.87      2.03 o 
  -7  21   3        3.00       -2.33      4.45 o 
  -6  21   3       10.42        6.32      3.99 o 
  -5  21   3       96.22      100.71      9.48 o 
  -4  21   3      323.76      334.33     16.40 o 
  -3  21   3      116.36      127.50     10.40 o 
  -2  21   3       16.91       15.87      6.00 o 
  -1  21   3      204.40      202.16     13.31 o 
   0  21   3      217.77      199.93     13.24 o 
   1  21   3        0.01       -3.40      5.89 o 
   2  21   3        3.50        5.28      4.20 o 
   3  21   3      166.81      144.17     11.34 o 
   4  21   3        1.58        4.90      3.89 o 
   5  21   3        4.66        3.74      3.06 o 
   6  21   3       26.29       34.33      5.31 o 
   7  21   3        0.07        5.50      2.62 o 
  -7  22   3        0.08       -0.68      2.83 o 
  -6  22   3       32.36       30.24      5.27 o 
  -5  22   3        1.46       -5.75      5.75 o 
  -4  22   3       51.63       61.02      7.32 o 
  -3  22   3        3.33        1.11      4.85 o 
  -2  22   3      524.15      549.91     21.71 o 
  -1  22   3        1.02        3.02      4.40 o 
   0  22   3       37.16       36.99      5.90 o 
   1  22   3       10.72        2.25      5.75 o 
   2  22   3      540.02      579.80     21.76 o 
   3  22   3      534.36      503.27     20.17 o 
   4  22   3       29.23       19.85      6.07 o 
   5  22   3       64.93       91.07      7.54 o 
   6  22   3      103.20      120.97      8.40 o 
  -7  23   3        1.27       -0.58      2.82 o 
  -6  23   3       36.64       40.85      5.61 o 
  -5  23   3      331.17      352.27     15.34 o 
  -4  23   3        4.54        4.78      3.80 o 
  -3  23   3      659.32      657.07     23.44 o 
  -2  23   3       94.62       92.79      8.88 o 
  -1  23   3       75.22       63.90      7.38 o 
   0  23   3       23.21       21.55      4.76 o 
   1  23   3      340.73      330.98     17.12 o 
   2  23   3       51.41       65.94      7.54 o 
   3  23   3      453.67      401.99     17.96 o 
   4  23   3        0.13       -4.87      4.87 o 
   5  23   3        0.42        4.63      2.96 o 
   6  23   3        6.42        4.54      2.93 o 
  -6  24   3        1.13       -1.38      3.24 o 
  -5  24   3       48.06       49.62      6.44 o 
  -4  24   3       75.93       72.61      8.14 o 
  -3  24   3        1.12       -2.05      5.96 o 
  -2  24   3       65.62       73.60      7.66 o 
  -1  24   3        5.77        7.18      3.37 o 
   0  24   3       25.48       26.55      5.61 o 
   1  24   3       10.47       16.24      4.18 o 
   2  24   3       34.14       29.91      5.85 o 
   3  24   3       24.42       34.13      6.00 o 
   4  24   3       26.53       26.17      4.70 o 
   5  24   3       66.87       79.93      6.62 o 
  -6  25   3       12.69        9.30      3.15 o 
  -5  25   3       74.39       63.41      6.63 o 
  -4  25   3      180.57      179.92     10.94 o 
  -3  25   3      202.66      211.20     12.46 o 
  -2  25   3      141.59      162.45     11.37 o 
  -1  25   3      102.00      101.97      8.71 o 
   0  25   3        5.17        7.47      3.66 o 
   1  25   3      153.63      161.33     11.08 o 
   2  25   3        6.68        2.53      3.99 o 
   3  25   3       55.22       55.20      6.32 o 
   4  25   3       43.79       41.28      5.66 o 
   5  25   3        0.65       -2.83      3.70 o 
  -5  26   3       14.51       13.24      4.08 o 
  -4  26   3       22.80       20.59      4.66 o 
  -3  26   3       30.24       32.77      5.72 o 
  -2  26   3      583.19      575.57     20.36 o 
  -1  26   3        4.97        2.83      3.65 o 
   0  26   3      177.66      180.84     11.95 o 
   1  26   3        0.15        1.21      2.73 o 
   2  26   3      102.76      102.76      8.21 o 
   3  26   3       51.66       46.79      6.17 o 
   4  26   3       17.53       19.69      4.22 o 
  -5  27   3       11.37       21.53      3.45 o 
  -4  27   3      199.79      192.95     10.64 o 
  -3  27   3        7.47        6.57      4.32 o 
  -2  27   3       51.15       57.95      6.41 o 
  -1  27   3       40.70       39.62      6.47 o 
   0  27   3        0.51        1.69      3.79 o 
   1  27   3        4.98        6.53      4.61 o 
   2  27   3       53.49       56.17      6.37 o 
   3  27   3      368.47      444.21     15.71 o 
   4  27   3       25.57       22.34      3.80 o 
  -4  28   3      229.39      250.93     10.82 o 
  -3  28   3       61.31       62.08      6.51 o 
  -2  28   3        1.39        7.56      2.50 o 
  -1  28   3       14.58       22.20      3.73 o 
   0  28   3       61.71       63.52      6.36 o 
   1  28   3        0.32       -2.82      4.35 o 
   2  28   3       49.43       68.21      6.08 o 
   3  28   3       17.75       23.57      4.07 o 
  -3  29   3       61.08       78.70      5.94 o 
  -2  29   3       44.84       52.96      5.40 o 
  -1  29   3       23.67       17.72      3.66 o 
   0  29   3       35.79       43.98      5.23 o 
   1  29   3      293.91      293.87     11.69 o 
   2  29   3      106.71      118.08      7.32 o 
 -10   0   4        2.28        3.26      3.51 o 
  -9   0   4     1034.53     1071.75     29.48 o 
  -8   0   4      328.50      346.94     17.15 o 
  -7   0   4     3293.07     3343.53     69.77 o 
  -6   0   4       89.40       78.06      7.29 o 
  -5   0   4      222.66      218.99     10.55 o 
  -4   0   4      184.85      225.15      9.72 o 
  -3   0   4      401.38      401.24     12.42 o 
  -2   0   4     6448.29     7330.94     99.34 o 
  -1   0   4     5391.93     5902.75     83.38 o 
   0   0   4       95.62       82.93      5.89 o 
   1   0   4      208.76      241.72      9.33 o 
   2   0   4       24.63       35.17      4.14 o 
   3   0   4     1646.32     1800.63     42.59 o 
   4   0   4       14.79       12.62      3.88 o 
   5   0   4       70.93       69.46      6.74 o 
   6   0   4       60.33       68.78      7.63 o 
   7   0   4     3419.10     3387.48     70.69 o 
   8   0   4      278.06      271.46     13.75 o 
   9   0   4      159.66      168.68      9.96 o 
 -10   1   4       44.38       51.97      5.50 o 
  -9   1   4      160.88      160.63     11.82 o 
  -8   1   4      173.08      175.69     12.22 o 
  -7   1   4     1279.29     1213.40     32.54 o 
  -6   1   4      996.41      948.80     27.26 o 
  -5   1   4       24.89       30.78      4.54 o 
  -4   1   4       49.19       64.28      5.26 o 
  -3   1   4      290.86      276.14     10.30 o 
  -2   1   4      462.74      563.70     16.44 o 
  -1   1   4       96.87      109.69      6.13 o 
   0   1   4      272.70      321.43     10.39 o 
   1   1   4      249.45      274.76      9.97 o 
   2   1   4      609.94      760.69     20.77 o 
   3   1   4      434.71      559.52     18.46 o 
   4   1   4      147.08      156.38      9.29 o 
   5   1   4        2.86        3.16      3.16 o 
   6   1   4        0.23        1.12      2.98 o 
   7   1   4      936.66      905.11     28.13 o 
   8   1   4       50.22       48.75      6.19 o 
   9   1   4      132.96      151.60      9.00 o 
 -10   2   4       12.45       15.58      4.13 o 
  -9   2   4       64.38       64.84      7.71 o 
  -8   2   4      189.95      183.86     12.74 o 
  -7   2   4      345.74      388.29     15.45 o 
  -6   2   4      248.70      264.22     12.70 o 
  -5   2   4      316.52      334.60     12.85 o 
  -4   2   4        2.33        2.31      2.98 o 
  -3   2   4      507.67      605.05     17.82 o 
  -2   2   4        5.86        8.68      4.35 o 
  -1   2   4      209.70      235.57      9.01 o 
   0   2   4        1.93       -1.20      3.18 o 
   1   2   4       78.52       96.62      6.19 o 
   2   2   4      217.76      280.06     10.68 o 
   3   2   4      224.73      258.35     11.04 o 
   4   2   4       32.00       28.24      4.63 o 
   5   2   4        7.16       13.75      3.26 o 
   6   2   4      164.17      149.57     10.29 o 
   7   2   4      569.72      581.86     22.38 o 
   8   2   4       66.77       65.51      7.32 o 
   9   2   4       74.25       84.59      7.23 o 
 -10   3   4       33.18       39.81      5.45 o 
  -9   3   4       19.70       23.98      5.53 o 
  -8   3   4       75.14       69.99      8.18 o 
  -7   3   4      343.39      350.75     15.43 o 
  -6   3   4       54.36       44.09      5.50 o 
  -5   3   4     2561.44     2559.24     54.83 o 
  -4   3   4       67.91       73.47      5.57 o 
  -3   3   4     1441.16     1550.54     36.51 o 
  -2   3   4        7.51        9.78      2.34 o 
  -1   3   4      141.09      202.54      8.48 o 
   0   3   4       39.01       54.83      4.52 o 
   1   3   4       83.75       90.72      5.98 o 
   2   3   4      183.25      191.48      9.07 o 
   3   3   4     2369.72     2515.82     52.35 o 
   4   3   4        5.29        1.90      5.37 o 
   5   3   4       87.35       70.66      6.82 o 
   6   3   4      252.09      234.32     13.86 o 
   7   3   4      302.46      295.42     15.95 o 
   8   3   4        0.78       -4.69      5.22 o 
   9   3   4       13.05        8.28      3.40 o 
 -10   4   4       20.04       23.45      4.87 o 
  -9   4   4      140.04      133.12     10.82 o 
  -8   4   4       99.94      114.91     11.32 o 
  -7   4   4       39.68       31.72      5.37 o 
  -6   4   4     1459.73     1561.29     43.71 o 
  -5   4   4        4.04        0.91      5.04 o 
  -4   4   4       16.05       19.89      3.42 o 
  -3   4   4        0.23        1.06      2.53 o 
  -2   4   4       75.66      122.89      6.85 o 
  -1   4   4      351.50      419.88     12.35 o 
   0   4   4      106.39      117.77      6.43 o 
   1   4   4      159.53      176.93      8.24 o 
   2   4   4      618.03      663.64     19.62 o 
   3   4   4       26.38       22.80      4.27 o 
   4   4   4       25.69       21.62      4.17 o 
   5   4   4      310.65      276.10     12.88 o 
   6   4   4      980.17     1059.30     30.64 o 
   7   4   4       42.08       32.82      6.81 o 
   8   4   4      446.77      449.45     17.83 o 
   9   4   4      391.76      404.26     14.57 o 
 -10   5   4        0.11        0.00      4.59 o 
  -9   5   4       65.45       63.06      8.19 o 
  -8   5   4       11.71       17.21      4.03 o 
  -7   5   4       38.95       48.63      5.75 o 
  -6   5   4      184.30      177.99     10.08 o 
  -5   5   4       23.15       34.13      4.71 o 
  -4   5   4      192.69      201.73      9.49 o 
  -3   5   4        2.36        7.97      2.46 o 
  -2   5   4      144.63      174.93      8.20 o 
  -1   5   4      696.94      813.53     24.38 o 
   0   5   4      640.45      694.14     18.74 o 
   1   5   4      407.27      494.15     16.02 o 
   2   5   4     1178.41     1415.83     35.93 o 
   3   5   4      101.68       93.03      6.74 o 
   4   5   4      124.40      132.10      8.64 o 
   5   5   4      502.96      517.49     17.84 o 
   6   5   4       77.38       70.25      8.20 o 
   7   5   4     1589.19     1549.79     44.66 o 
   8   5   4      237.47      238.24     12.95 o 
   9   5   4       93.58      100.20      7.46 o 
 -10   6   4      134.73      155.60      9.46 o 
  -9   6   4       33.87       23.77      6.47 o 
  -8   6   4      105.83      112.48      9.40 o 
  -7   6   4        5.37        6.18      3.32 o 
  -6   6   4      158.05      163.03      9.64 o 
  -5   6   4      131.23      130.78      8.52 o 
  -4   6   4       64.22       60.93      5.94 o 
  -3   6   4      152.92      153.40      8.10 o 
  -2   6   4      510.05      592.97     17.65 o 
  -1   6   4      734.51      756.33     23.87 o 
   0   6   4      187.48      216.64      9.17 o 
   1   6   4      162.70      160.02      8.20 o 
   2   6   4      174.14      195.77      9.34 o 
   3   6   4       59.97       79.79      6.36 o 
   4   6   4      259.79      263.73     12.23 o 
   5   6   4      191.81      210.25     11.23 o 
   6   6   4      589.67      524.51     21.24 o 
   7   6   4      235.23      248.80     13.81 o 
   8   6   4        1.02        2.97      3.20 o 
   9   6   4        5.84        2.77      3.53 o 
 -10   7   4       15.91       18.55      5.02 o 
  -9   7   4      331.52      337.03     15.72 o 
  -8   7   4       40.24       45.11      7.30 o 
  -7   7   4       52.45       56.41      6.31 o 
  -6   7   4       38.64       35.09      5.22 o 
  -5   7   4      106.81      107.74      7.75 o 
  -4   7   4      297.11      337.73     12.81 o 
  -3   7   4      445.94      452.46     14.18 o 
  -2   7   4        0.04        1.44      3.66 o 
  -1   7   4     7211.62     7482.65    103.86 o 
   0   7   4       51.00       35.33      4.28 o 
   1   7   4      281.94      308.17     11.22 o 
   2   7   4        2.90        4.87      2.22 o 
   3   7   4        0.61        3.17      2.26 o 
   4   7   4       29.12       29.29      4.75 o 
   5   7   4        7.39       -2.20      5.83 o 
   6   7   4        0.24        9.06      4.54 o 
   7   7   4      338.52      288.12     15.47 o 
   8   7   4       11.94       10.97      4.28 o 
   9   7   4       29.24       25.98      4.28 o 
 -10   8   4       89.35       98.17      7.46 o 
  -9   8   4       60.08       64.35      7.44 o 
  -8   8   4      232.54      253.39     14.32 o 
  -7   8   4      278.14      288.27     15.69 o 
  -6   8   4      261.71      254.06     12.33 o 
  -5   8   4       17.67       24.14      4.04 o 
  -4   8   4      650.03      668.15     21.17 o 
  -3   8   4      197.14      152.49      8.57 o 
  -2   8   4      669.21      695.30     20.41 o 
  -1   8   4      126.30      178.37      8.47 o 
   0   8   4      229.38      272.68     10.69 o 
   1   8   4      265.25      248.12     10.35 o 
   2   8   4        9.45       18.05      4.01 o 
   3   8   4       24.78       22.33      3.79 o 
   4   8   4       59.18       56.15      5.84 o 
   5   8   4       12.22       -2.22      7.03 o 
   6   8   4       23.67       24.86      6.27 o 
   7   8   4      110.07      126.04     10.20 o 
   8   8   4      500.04      505.05     18.17 o 
   9   8   4      135.75      148.12      8.16 o 
 -10   9   4      121.66      123.81      8.31 o 
  -9   9   4      199.67      182.92     11.35 o 
  -8   9   4      173.08      156.08     11.30 o 
  -7   9   4      112.44      114.12     10.24 o 
  -6   9   4       19.28       13.67      4.68 o 
  -5   9   4      426.94      428.66     15.57 o 
  -4   9   4       73.10       55.48      5.77 o 
  -3   9   4      316.30      314.55     12.21 o 
  -2   9   4     2476.09     2667.67     53.14 o 
  -1   9   4      972.09     1038.66     30.16 o 
   0   9   4      619.16      699.08     20.35 o 
   1   9   4      520.54      505.23     15.35 o 
   2   9   4     1298.57     1376.46     37.44 o 
   3   9   4     2170.65     2202.72     51.28 o 
   4   9   4       18.24       17.34      4.74 o 
   5   9   4      295.07      271.13     12.91 o 
   6   9   4     1176.50     1170.15     32.21 o 
   7   9   4      292.48      263.22     14.36 o 
   8   9   4        1.72        0.81      2.91 o 
 -10  10   4      143.41      149.90      8.61 o 
  -9  10   4      113.15      133.77      9.76 o 
  -8  10   4       47.88       43.29      6.79 o 
  -7  10   4       17.93       21.14      6.04 o 
  -6  10   4      107.20      101.99      8.39 o 
  -5  10   4        6.92       12.94      3.63 o 
  -4  10   4        9.18        2.84      5.45 o 
  -3  10   4      228.21      217.01     10.36 o 
  -2  10   4      161.53      166.20      8.66 o 
  -1  10   4     3523.68     3503.29     63.51 o 
   0  10   4      391.13      445.41     14.20 o 
   1  10   4     1573.01     1685.93     41.57 o 
   2  10   4       10.38       13.13      4.27 o 
   3  10   4      755.49      732.31     23.38 o 
   4  10   4      121.53      108.80      8.15 o 
   5  10   4       25.87       27.64      5.21 o 
   6  10   4     1995.23     1961.17     51.37 o 
   7  10   4       82.60       91.01      8.63 o 
   8  10   4       53.99       64.95      6.32 o 
 -10  11   4       82.50       93.27      6.66 o 
  -9  11   4       61.57       72.66      7.53 o 
  -8  11   4      165.03      164.35     11.32 o 
  -7  11   4      136.57      146.49     11.36 o 
  -6  11   4      169.63      190.52     10.94 o 
  -5  11   4     1325.24     1318.80     40.07 o 
  -4  11   4        4.33        7.37      3.51 o 
  -3  11   4      280.86      286.02     12.03 o 
  -2  11   4      116.29      118.77      7.47 o 
  -1  11   4      169.75      174.68      9.48 o 
   0  11   4       32.52       35.05      4.13 o 
   1  11   4      592.29      600.40     20.28 o 
   2  11   4      248.79      240.00     11.31 o 
   3  11   4      697.22      621.82     19.41 o 
   4  11   4       61.01       75.88      7.27 o 
   5  11   4      113.85      113.28      9.86 o 
   6  11   4      504.23      482.86     20.24 o 
   7  11   4       27.34       26.37      5.42 o 
   8  11   4       39.38       44.41      6.08 o 
 -10  12   4        5.68       10.03      2.59 o 
  -9  12   4      144.88      144.06      9.26 o 
  -8  12   4        0.35        2.02      3.78 o 
  -7  12   4      302.14      294.69     15.96 o 
  -6  12   4      185.00      190.51     12.54 o 
  -5  12   4     3100.30     3001.83     65.10 o 
  -4  12   4        0.28       -4.06      5.18 o 
  -3  12   4      736.71      741.37     23.00 o 
  -2  12   4        0.03        4.97      2.89 o 
  -1  12   4     1238.62     1165.12     34.50 o 
   0  12   4       57.11       69.64      5.91 o 
   1  12   4     1451.16     1448.69     39.68 o 
   2  12   4     1153.99     1110.05     29.44 o 
   3  12   4      420.36      450.75     16.57 o 
   4  12   4      359.34      376.04     15.16 o 
   5  12   4      236.33      240.98     14.67 o 
   6  12   4       26.34       22.34      5.35 o 
   7  12   4      111.23      117.43      9.36 o 
   8  12   4        5.09        0.00      3.70 o 
  -9  13   4       11.68       15.49      3.90 o 
  -8  13   4      169.49      193.96     11.50 o 
  -7  13   4      183.98      179.57     12.42 o 
  -6  13   4      120.92      111.08      9.77 o 
  -5  13   4     1002.96      960.11     28.67 o 
  -4  13   4      119.23      114.67      8.73 o 
  -3  13   4       23.01       25.21      4.46 o 
  -2  13   4       56.39       55.29      5.40 o 
  -1  13   4       14.73        4.63      5.93 o 
   0  13   4     1880.17     1813.04     45.19 o 
   1  13   4      411.90      403.16     14.73 o 
   2  13   4      173.78      168.32      9.79 o 
   3  13   4      940.69      942.07     27.85 o 
   4  13   4       40.20       43.80      5.85 o 
   5  13   4       96.88       76.70      9.06 o 
   6  13   4       22.20       28.12      5.89 o 
   7  13   4       39.93       31.21      5.56 o 
   8  13   4       43.30       46.36      5.36 o 
  -9  14   4      252.47      262.09     11.70 o 
  -8  14   4       88.00       92.93      8.09 o 
  -7  14   4      172.59      174.91     11.99 o 
  -6  14   4        2.07       -3.40      6.50 o 
  -5  14   4      157.92      165.87     10.25 o 
  -4  14   4     1513.02     1474.05     42.96 o 
  -3  14   4        7.16       11.80      3.94 o 
  -2  14   4        9.32       10.85      3.12 o 
  -1  14   4       40.94       50.86      5.52 o 
   0  14   4      607.85      646.94     21.90 o 
   1  14   4      443.05      488.40     16.72 o 
   2  14   4      244.72      249.04     12.24 o 
   3  14   4      201.59      170.32     10.36 o 
   4  14   4      890.62      910.55     28.12 o 
   5  14   4      177.97      188.22     12.40 o 
   6  14   4      102.64      100.74      8.83 o 
   7  14   4       77.58      100.50      7.78 o 
   8  14   4       20.27       21.67      4.07 o 
  -9  15   4      135.78      155.53      8.73 o 
  -8  15   4        4.79        2.93      3.46 o 
  -7  15   4       10.91        9.73      3.55 o 
  -6  15   4      310.67      272.07     14.86 o 
  -5  15   4       27.64       26.39      5.80 o 
  -4  15   4     1340.85     1363.20     41.52 o 
  -3  15   4      320.53      293.50     13.14 o 
  -2  15   4      101.29       98.68      7.41 o 
  -1  15   4      378.29      358.59     14.53 o 
   0  15   4      172.52      180.41      9.98 o 
   1  15   4      616.78      637.32     19.51 o 
   2  15   4      591.10      596.06     19.22 o 
   3  15   4        0.03       -2.24      5.91 o 
   4  15   4       34.22       37.01      6.72 o 
   5  15   4       36.91       48.22      6.95 o 
   6  15   4      398.23      411.39     17.43 o 
   7  15   4        0.00        1.55      2.38 o 
  -9  16   4       11.05        7.48      2.81 o 
  -8  16   4       42.11       44.27      5.77 o 
  -7  16   4       31.69       18.03      6.23 o 
  -6  16   4       35.39       33.06      6.37 o 
  -5  16   4      202.60      171.51     12.65 o 
  -4  16   4      655.26      599.23     19.81 o 
  -3  16   4       37.15       44.23      5.77 o 
  -2  16   4       67.78       76.14      7.17 o 
  -1  16   4        1.72        3.68      2.93 o 
   0  16   4        7.20       -4.22      5.38 o 
   1  16   4       14.72       17.21      4.03 o 
   2  16   4       84.30       70.77      7.11 o 
   3  16   4      182.82      195.14     12.95 o 
   4  16   4      171.40      166.69     11.89 o 
   5  16   4       37.82       38.40      5.79 o 
   6  16   4        0.36        1.86      4.16 o 
   7  16   4       12.73       16.62      3.83 o 
  -8  17   4        7.54       12.56      3.06 o 
  -7  17   4       29.89       34.88      6.81 o 
  -6  17   4       80.22       70.80      8.52 o 
  -5  17   4        0.01        1.50      3.83 o 
  -4  17   4      116.58      106.40      9.92 o 
  -3  17   4      388.17      427.26     16.30 o 
  -2  17   4     1859.69     1698.01     46.83 o 
  -1  17   4      611.64      539.03     18.18 o 
   0  17   4      519.40      498.70     17.63 o 
   1  17   4      198.83      192.15     10.65 o 
   2  17   4       68.04       60.15      6.61 o 
   3  17   4      243.28      216.85     13.75 o 
   4  17   4       46.42       37.71      5.88 o 
   5  17   4       48.66       51.37      6.62 o 
   6  17   4       12.37        1.74      6.52 o 
   7  17   4        8.21        7.70      3.31 o 
  -8  18   4        8.39       13.61      4.31 o 
  -7  18   4       22.38       24.96      4.84 o 
  -6  18   4      239.45      286.99     14.92 o 
  -5  18   4       67.38       69.38      8.05 o 
  -4  18   4      471.14      468.00     19.98 o 
  -3  18   4       23.41       17.32      5.48 o 
  -2  18   4      126.65      148.89      9.64 o 
  -1  18   4      334.98      328.20     14.37 o 
   0  18   4        5.09       -3.35      4.32 o 
   1  18   4      215.35      200.68     11.32 o 
   2  18   4      223.59      228.13     14.08 o 
   3  18   4      117.99      107.31     10.59 o 
   4  18   4       30.67       20.18      5.19 o 
   5  18   4        0.34        3.90      4.59 o 
   6  18   4       57.10       64.40      6.86 o 
   7  18   4        0.08        1.12      1.95 o 
  -8  19   4       38.09       54.34      5.53 o 
  -7  19   4      244.29      251.05     12.22 o 
  -6  19   4        1.78        2.94      5.09 o 
  -5  19   4      878.16      854.84     26.89 o 
  -4  19   4      624.54      593.72     22.48 o 
  -3  19   4      387.54      389.77     17.88 o 
  -2  19   4      151.81      147.91     11.88 o 
  -1  19   4        6.05       12.04      4.38 o 
   0  19   4       29.59       18.84      6.70 o 
   1  19   4        9.84       12.84      3.63 o 
   2  19   4      375.95      351.05     16.95 o 
   3  19   4       23.51       36.10      6.56 o 
   4  19   4        0.76        0.70      3.87 o 
   5  19   4      138.61      154.75     10.40 o 
   6  19   4      103.12       95.89      7.68 o 
  -8  20   4       10.86       17.34      3.68 o 
  -7  20   4       80.54       71.44      7.13 o 
  -6  20   4      150.69      141.85      9.88 o 
  -5  20   4       25.93       22.68      6.19 o 
  -4  20   4      210.68      221.77     13.15 o 
  -3  20   4       43.79       35.17      6.57 o 
  -2  20   4      287.68      265.51     14.97 o 
  -1  20   4       97.82       99.72     10.01 o 
   0  20   4       19.06       -1.14      6.70 o 
   1  20   4      383.73      365.00     17.27 o 
   2  20   4        0.73        4.45      4.07 o 
   3  20   4      176.99      181.40     12.66 o 
   4  20   4        0.08        2.96      3.82 o 
   5  20   4        4.34       -0.85      4.56 o 
   6  20   4      126.05      140.62      8.72 o 
  -7  21   4       72.16       71.88      6.05 o 
  -6  21   4       89.63       88.76      8.11 o 
  -5  21   4        1.87        9.73      2.51 o 
  -4  21   4       37.24       23.87      6.60 o 
  -3  21   4       71.33       62.13      8.06 o 
  -2  21   4        9.59       12.65      4.40 o 
  -1  21   4       23.42       23.19      5.55 o 
   0  21   4        4.40        2.24      3.88 o 
   1  21   4        5.16        9.62      4.50 o 
   2  21   4      683.08      696.07     24.17 o 
   3  21   4       16.17        3.07      8.49 o 
   4  21   4       87.09       93.33      8.34 o 
   5  21   4        3.16        2.30      3.51 o 
   6  21   4        1.59       -0.56      2.99 o 
  -7  22   4        3.20        0.00      2.43 o 
  -6  22   4        6.81        6.57      3.31 o 
  -5  22   4       25.42       30.05      5.38 o 
  -4  22   4      129.58      140.27     10.29 o 
  -3  22   4      234.79      206.59     13.93 o 
  -2  22   4      713.45      700.47     24.09 o 
  -1  22   4      285.65      267.66     15.10 o 
   0  22   4       16.06       18.18      4.42 o 
   1  22   4        3.37        2.15      4.02 o 
   2  22   4      221.27      223.06     13.04 o 
   3  22   4       12.71        7.04      3.79 o 
   4  22   4        0.70        2.53      4.38 o 
   5  22   4      114.21      112.82      7.87 o 
  -6  23   4       36.25       39.35      5.19 o 
  -5  23   4        3.56       -4.09      4.55 o 
  -4  23   4      286.48      298.82     14.71 o 
  -3  23   4      328.53      296.55     14.87 o 
  -2  23   4        0.11        7.58      4.08 o 
  -1  23   4       26.70       41.23      6.14 o 
   0  23   4        1.44       -1.05      5.62 o 
   1  23   4      209.20      216.81     12.88 o 
   2  23   4       64.04       77.49      7.78 o 
   3  23   4       43.11       45.33      6.75 o 
   4  23   4        3.09        5.03      2.93 o 
   5  23   4       35.29       38.53      4.21 o 
  -6  24   4       67.20       82.69      6.31 o 
  -5  24   4       22.33       30.35      5.08 o 
  -4  24   4      274.52      303.43     14.15 o 
  -3  24   4        0.52        6.14      2.88 o 
  -2  24   4      105.04      106.27      9.06 o 
  -1  24   4      130.49      105.72      9.55 o 
   0  24   4      189.81      182.21     12.47 o 
   1  24   4        1.13        2.84      4.93 o 
   2  24   4       54.50       61.68      6.58 o 
   3  24   4       45.24       40.74      5.48 o 
   4  24   4        3.37        0.87      3.10 o 
  -5  25   4        0.01       -0.62      3.96 o 
  -4  25   4      174.83      187.01     10.54 o 
  -3  25   4      156.99      153.46      9.92 o 
  -2  25   4      249.23      280.24     13.53 o 
  -1  25   4       17.16       10.85      4.44 o 
   0  25   4      336.30      331.93     14.92 o 
   1  25   4       91.30      100.79      8.66 o 
   2  25   4       32.91       22.32      4.70 o 
   3  25   4        3.25        4.16      3.10 o 
   4  25   4        0.06       -3.50      3.50 o 
  -5  26   4       87.78      104.13      6.62 o 
  -4  26   4      688.68      740.65     19.92 o 
  -3  26   4       51.03       41.79      6.57 o 
  -2  26   4       17.34       14.14      4.36 o 
  -1  26   4      370.39      363.39     15.13 o 
   0  26   4       16.07       16.59      4.76 o 
   1  26   4        1.71       -2.30      4.40 o 
   2  26   4       10.37        6.92      3.30 o 
   3  26   4       20.51       28.67      4.50 o 
  -4  27   4      142.60      155.33      8.45 o 
  -3  27   4       62.34       57.80      6.18 o 
  -2  27   4       65.61       69.83      6.46 o 
  -1  27   4       16.06       26.20      4.92 o 
   0  27   4       39.81       53.71      5.51 o 
   1  27   4       92.89       91.45      7.22 o 
   2  27   4       12.70        8.44      3.60 o 
  -2  28   4        4.82        7.76      2.31 o 
  -1  28   4       72.87       68.25      6.07 o 
   0  28   4       12.40       12.62      3.31 o 
   1  28   4       23.12       25.43      4.07 o 
 -10   1   5       58.19       48.27      5.38 o 
  -9   1   5       86.62       75.23      7.37 o 
  -8   1   5        1.88        3.27      4.22 o 
  -7   1   5      456.04      448.67     19.22 o 
  -6   1   5       18.06       32.26      4.99 o 
  -5   1   5      371.56      419.88     15.43 o 
  -4   1   5      231.36      239.38     11.21 o 
  -3   1   5      321.21      351.97     13.09 o 
  -2   1   5      126.68      149.80      8.04 o 
  -1   1   5       63.07       66.90      5.93 o 
   0   1   5        3.87        9.20      3.07 o 
   1   1   5        3.77        5.48      2.57 o 
   2   1   5       13.38       15.96      4.31 o 
   3   1   5      269.38      268.82     12.56 o 
   4   1   5        0.33        3.25      4.18 o 
   5   1   5        0.05        4.52      4.13 o 
   6   1   5      281.26      290.80     15.45 o 
   7   1   5       55.58       48.41      7.52 o 
   8   1   5       16.04       13.02      3.24 o 
 -10   2   5       22.41       19.47      4.11 o 
  -9   2   5       12.44       21.63      4.75 o 
  -8   2   5       77.48       77.48      9.39 o 
  -7   2   5      137.19      142.02     11.69 o 
  -6   2   5        0.45        3.29      5.02 o 
  -5   2   5       63.70       63.07      6.22 o 
  -4   2   5      203.73      201.13     10.21 o 
  -3   2   5      359.63      425.19     14.43 o 
  -2   2   5     1401.10     1523.67     38.58 o 
  -1   2   5      247.29      288.70     11.30 o 
   0   2   5        9.09       12.89      3.32 o 
   1   2   5      203.78      235.92     10.79 o 
   2   2   5     1302.58     1444.40     39.35 o 
   3   2   5        0.49        3.01      3.88 o 
   4   2   5      170.13      151.77      9.93 o 
   5   2   5       34.34       46.01      6.98 o 
   6   2   5        1.33        4.41      5.17 o 
   7   2   5      171.30      188.84     11.82 o 
   8   2   5       11.91       14.33      4.06 o 
 -10   3   5       32.74       34.81      5.48 o 
  -9   3   5       96.75       94.32      8.63 o 
  -8   3   5       37.59       44.70      5.96 o 
  -7   3   5     1824.30     1820.94     49.71 o 
  -6   3   5      630.95      703.47     21.19 o 
  -5   3   5      417.83      436.71     15.87 o 
  -4   3   5      372.88      353.77     13.61 o 
  -3   3   5      166.19      191.90      9.68 o 
  -2   3   5      622.05      754.92     22.10 o 
  -1   3   5     1311.40     1458.44     37.52 o 
   0   3   5       79.43      103.19      6.86 o 
   1   3   5        2.39        4.30      2.72 o 
   2   3   5     1429.26     1453.31     39.52 o 
   3   3   5      986.07      982.00     28.10 o 
   4   3   5       79.80       69.67      6.87 o 
   5   3   5       58.21       46.81      7.71 o 
   6   3   5       31.84       27.09      5.43 o 
   7   3   5       22.91       13.38      5.05 o 
   8   3   5      233.55      263.15     12.06 o 
 -10   4   5       18.52       19.97      3.73 o 
  -9   4   5      517.47      530.59     19.14 o 
  -8   4   5       16.07       15.05      4.80 o 
  -7   4   5        2.50        3.40      5.19 o 
  -6   4   5      429.78      412.26     16.00 o 
  -5   4   5       11.00       17.05      4.47 o 
  -4   4   5      151.21      152.18      9.25 o 
  -3   4   5       27.46       29.08      4.84 o 
  -2   4   5      133.37      143.15      8.19 o 
  -1   4   5      703.60      733.56     21.55 o 
   0   4   5      184.18      170.44      8.93 o 
   1   4   5       49.70       47.91      5.40 o 
   2   4   5       76.09       67.51      6.72 o 
   3   4   5       42.94       37.68      6.04 o 
   4   4   5        0.28       -5.99      5.99 o 
   5   4   5        1.19        6.80      4.33 o 
   6   4   5       38.12       42.24      6.61 o 
   7   4   5      533.17      565.90     20.36 o 
   8   4   5      258.71      270.54     12.24 o 
 -10   5   5        3.08        2.88      3.37 o 
  -9   5   5        9.46        3.56      5.19 o 
  -8   5   5        2.83        2.14      5.43 o 
  -7   5   5      254.45      273.83     15.32 o 
  -6   5   5      433.80      430.09     16.67 o 
  -5   5   5      142.76      144.64      9.17 o 
  -4   5   5      144.32      132.77      8.53 o 
  -3   5   5      800.15      816.69     23.71 o 
  -2   5   5      191.30      205.30      9.96 o 
  -1   5   5      345.52      388.38     13.55 o 
   0   5   5      348.99      340.33     12.78 o 
   1   5   5        8.64       11.10      3.30 o 
   2   5   5        9.29        4.76      6.10 o 
   3   5   5       98.65       90.16      7.85 o 
   4   5   5        2.41        9.92      3.82 o 
   5   5   5       26.48       25.69      5.13 o 
   6   5   5        0.14        0.00      3.54 o 
   7   5   5       32.28       35.31      5.59 o 
   8   5   5       78.75       86.47      7.43 o 
 -10   6   5       19.83       26.08      3.88 o 
  -9   6   5        0.01       -4.35      5.29 o 
  -8   6   5       45.73       51.24      6.94 o 
  -7   6   5      121.72      131.71     11.32 o 
  -6   6   5       65.26       58.69      7.20 o 
  -5   6   5      146.05      136.39      9.35 o 
  -4   6   5        0.00       -3.93      5.02 o 
  -3   6   5       61.92       62.34      6.26 o 
  -2   6   5       48.58       41.44      4.40 o 
  -1   6   5       42.51       48.32      5.45 o 
   0   6   5      933.90      899.58     24.84 o 
   1   6   5        0.05       -3.63      4.06 o 
   2   6   5       22.02       19.88      4.09 o 
   3   6   5       51.30       36.55      5.83 o 
   4   6   5       77.01       61.58      6.75 o 
   5   6   5      252.00      258.18     15.24 o 
   6   6   5       11.82       10.74      4.80 o 
   7   6   5       35.75       43.70      5.77 o 
   8   6   5      264.21      295.21     12.65 o 
 -10   7   5       11.03       13.89      3.21 o 
  -9   7   5      155.08      158.48     10.16 o 
  -8   7   5       85.26       94.72      8.98 o 
  -7   7   5        0.36        7.49      3.97 o 
  -6   7   5     2151.73     2124.29     53.71 o 
  -5   7   5      252.08      243.74     12.04 o 
  -4   7   5        7.39        7.01      3.32 o 
  -3   7   5       69.01       63.37      6.17 o 
  -2   7   5      187.25      194.86      9.97 o 
  -1   7   5      173.35      183.32      9.59 o 
   0   7   5      620.82      621.26     20.40 o 
   1   7   5      288.95      312.76     12.86 o 
   2   7   5      611.97      594.22     18.59 o 
   3   7   5      128.59      114.94      8.20 o 
   4   7   5       41.55       37.99      5.88 o 
   5   7   5        5.06       -2.26      4.52 o 
   6   7   5      214.83      217.01     13.04 o 
   7   7   5      117.87      123.06      9.10 o 
   8   7   5        7.17        7.85      3.22 o 
 -10   8   5       78.25       85.61      5.95 o 
  -9   8   5        2.80        4.90      3.65 o 
  -8   8   5       17.86       18.99      4.89 o 
  -7   8   5      480.75      505.10     20.37 o 
  -6   8   5      473.18      452.41     19.54 o 
  -5   8   5      397.01      403.44     15.63 o 
  -4   8   5      790.61      793.47     24.91 o 
  -3   8   5      649.39      677.46     22.27 o 
  -2   8   5       58.36       69.62      6.34 o 
  -1   8   5      167.43      174.42      9.53 o 
   0   8   5        2.84        0.92      3.99 o 
   1   8   5       79.02       69.19      7.06 o 
   2   8   5       46.54       43.98      4.89 o 
   3   8   5      203.83      256.98     12.32 o 
   4   8   5      103.33       97.82      8.09 o 
   5   8   5      144.99      145.54     11.47 o 
   6   8   5      115.76      107.07      9.49 o 
   7   8   5        0.30       -5.09      5.09 o 
   8   8   5        0.02       -1.18      3.11 o 
  -9   9   5        6.54       16.19      3.18 o 
  -8   9   5       17.15       21.86      5.00 o 
  -7   9   5        5.24        0.73      4.49 o 
  -6   9   5      343.54      301.25     15.71 o 
  -5   9   5       57.55       62.72      6.50 o 
  -4   9   5      107.55       96.58      8.13 o 
  -3   9   5      119.77      125.63      8.25 o 
  -2   9   5       64.26       62.26      6.39 o 
  -1   9   5      442.09      464.36     15.71 o 
   0   9   5        3.51        0.00      4.64 o 
   1   9   5       27.74       32.86      4.84 o 
   2   9   5       30.54       27.40      5.04 o 
   3   9   5        0.07        1.64      3.41 o 
   4   9   5      223.59      229.00     13.95 o 
   5   9   5       17.86       22.35      5.17 o 
   6   9   5        0.02        1.02      4.45 o 
   7   9   5       45.86       47.46      6.27 o 
   8   9   5       27.20       39.44      4.40 o 
  -9  10   5      239.39      269.59     12.37 o 
  -8  10   5       24.96       28.29      5.07 o 
  -7  10   5       12.92       17.48      4.37 o 
  -6  10   5      170.55      176.00     12.51 o 
  -5  10   5      348.00      322.87     14.13 o 
  -4  10   5       66.89       73.02      7.17 o 
  -3  10   5      205.43      204.29     10.91 o 
  -2  10   5       18.46       12.26      4.02 o 
  -1  10   5      684.59      665.32     22.14 o 
   0  10   5        0.00       -3.65      3.65 o 
   1  10   5       16.83       25.21      4.35 o 
   2  10   5      543.07      550.47     18.20 o 
   3  10   5       59.08       63.59      6.68 o 
   4  10   5       90.53       89.13      9.41 o 
   5  10   5        0.42        2.21      3.12 o 
   6  10   5      106.34      106.76      9.64 o 
   7  10   5        8.82       11.07      3.54 o 
   8  10   5        1.17        7.05      1.93 o 
  -9  11   5      343.16      367.21     14.44 o 
  -8  11   5        2.53        1.86      2.63 o 
  -7  11   5       12.82        8.58      4.95 o 
  -6  11   5        2.26       -1.12      5.42 o 
  -5  11   5       39.36       44.41      6.19 o 
  -4  11   5        2.03       -4.35      4.87 o 
  -3  11   5        2.20        5.22      2.77 o 
  -2  11   5        7.46        8.09      3.85 o 
  -1  11   5      137.84      138.20      8.77 o 
   0  11   5       32.02       33.73      5.55 o 
   1  11   5      196.08      198.47     11.02 o 
   2  11   5      102.38      107.87      8.14 o 
   3  11   5      135.83      115.79      8.90 o 
   4  11   5        5.42       12.08      3.99 o 
   5  11   5        1.06       -6.44      6.44 o 
   6  11   5      445.66      489.71     19.25 o 
   7  11   5       54.39       70.83      6.70 o 
  -9  12   5      195.18      210.16     10.24 o 
  -8  12   5        2.03       -2.67      4.63 o 
  -7  12   5        0.98       -5.23      5.23 o 
  -6  12   5      287.94      257.92     14.82 o 
  -5  12   5       15.00        3.40      6.50 o 
  -4  12   5      278.76      276.88     13.03 o 
  -3  12   5        0.14        0.00      4.54 o 
  -2  12   5      134.02      106.72      7.85 o 
  -1  12   5        3.62        2.06      3.85 o 
   0  12   5      195.97      192.47     10.56 o 
   1  12   5       17.86       18.61      4.30 o 
   2  12   5        7.45        3.30      4.26 o 
   3  12   5       33.07       27.64      5.38 o 
   4  12   5        2.59        4.51      5.28 o 
   5  12   5      116.10      118.04      9.87 o 
   6  12   5      256.45      264.55     13.72 o 
   7  12   5      303.76      334.75     13.72 o 
  -9  13   5       36.96       31.00      4.78 o 
  -8  13   5        6.43       10.69      3.69 o 
  -7  13   5       16.74       16.24      5.24 o 
  -6  13   5        0.01        1.11      3.99 o 
  -5  13   5      451.33      462.37     20.29 o 
  -4  13   5        2.04        1.12      3.72 o 
  -3  13   5       70.80       67.23      6.66 o 
  -2  13   5     1983.26     1933.79     49.70 o 
  -1  13   5      130.67      129.26      8.86 o 
   0  13   5      152.14      175.98     10.19 o 
   1  13   5      210.45      208.39     11.49 o 
   2  13   5       13.54       11.16      4.40 o 
   3  13   5      145.29      131.43     10.87 o 
   4  13   5      131.69      118.28     10.13 o 
   5  13   5       13.57        9.00      4.84 o 
   6  13   5       29.06       37.59      5.52 o 
   7  13   5       29.53       28.89      4.51 o 
  -9  14   5      131.55      117.22      7.39 o 
  -8  14   5        4.46        9.49      2.89 o 
  -7  14   5        3.54        1.30      3.68 o 
  -6  14   5       20.45       20.26      5.51 o 
  -5  14   5      362.48      374.05     17.58 o 
  -4  14   5      108.14      116.79     10.48 o 
  -3  14   5        3.30       -2.22      6.48 o 
  -2  14   5     1345.20     1370.77     41.45 o 
  -1  14   5     2687.16     2598.63     59.70 o 
   0  14   5       16.43       12.56      4.60 o 
   1  14   5      183.44      187.45     10.72 o 
   2  14   5      303.02      277.44     13.61 o 
   3  14   5     1960.45     1807.18     49.41 o 
   4  14   5        6.75        9.52      4.07 o 
   5  14   5       17.23       13.36      4.44 o 
   6  14   5      126.75      114.63      9.22 o 
   7  14   5       83.01       82.16      6.48 o 
  -8  15   5        8.64       11.71      3.59 o 
  -7  15   5       29.47       26.64      5.51 o 
  -6  15   5      191.88      182.18     12.22 o 
  -5  15   5        8.21       -6.70      7.73 o 
  -4  15   5       50.09       47.60      7.30 o 
  -3  15   5        0.31        1.12      4.06 o 
  -2  15   5       97.46      103.15      8.47 o 
  -1  15   5      674.31      708.97     21.46 o 
   0  15   5       60.62       56.23      6.26 o 
   1  15   5       14.63       15.18      4.25 o 
   2  15   5     1759.18     1654.45     47.17 o 
   3  15   5      296.11      322.54     16.29 o 
   4  15   5      165.37      166.32     11.83 o 
   5  15   5      260.10      249.60     13.52 o 
   6  15   5       53.89       43.32      6.33 o 
   7  15   5       17.78        7.99      3.69 o 
  -8  16   5       12.79        3.34      5.61 o 
  -7  16   5       69.05       88.03      7.90 o 
  -6  16   5       29.48       33.87      5.08 o 
  -5  16   5      419.59      434.56     18.42 o 
  -4  16   5       30.28       24.82      5.98 o 
  -3  16   5       19.69       21.15      6.32 o 
  -2  16   5       63.71       45.15      6.70 o 
  -1  16   5      100.90       71.47      8.09 o 
   0  16   5       74.13       75.57      7.13 o 
   1  16   5      184.79      169.90     12.03 o 
   2  16   5      237.49      243.38     14.60 o 
   3  16   5       21.71       20.61      5.61 o 
   4  16   5       30.63       40.02      6.03 o 
   5  16   5       23.62       27.17      5.64 o 
   6  16   5      109.20      127.28      9.28 o 
  -8  17   5       23.25       31.68      3.93 o 
  -7  17   5      264.27      225.69     11.82 o 
  -6  17   5      235.69      220.01     12.81 o 
  -5  17   5       15.89       14.19      4.02 o 
  -4  17   5       11.87        5.56      5.99 o 
  -3  17   5      106.47      105.47      9.53 o 
  -2  17   5       29.71       27.95      5.29 o 
  -1  17   5      268.47      230.39     14.14 o 
   0  17   5      386.55      375.51     17.35 o 
   1  17   5       66.37       67.88      8.09 o 
   2  17   5     1165.91     1120.39     31.57 o 
   3  17   5       91.54       80.36      8.40 o 
   4  17   5       66.52       70.61      8.71 o 
   5  17   5        0.39        2.54      3.27 o 
   6  17   5       69.93       51.53      5.75 o 
  -8  18   5       20.94       16.09      3.34 o 
  -7  18   5       38.32       43.00      5.36 o 
  -6  18   5      463.92      450.03     18.01 o 
  -5  18   5        0.54        4.76      3.41 o 
  -4  18   5       55.38       59.34      7.47 o 
  -3  18   5       70.16       72.90      7.62 o 
  -2  18   5        0.60        0.00      4.78 o 
  -1  18   5       97.90       93.40      9.02 o 
   0  18   5        2.81        1.12      4.92 o 
   1  18   5      447.45      447.57     19.42 o 
   2  18   5       21.96       22.59      5.41 o 
   3  18   5        0.80        2.07      2.93 o 
   4  18   5       23.18       18.07      5.26 o 
   5  18   5       20.66       25.91      4.28 o 
   6  18   5       49.00       56.07      6.03 o 
  -7  19   5      110.41      108.32      7.65 o 
  -6  19   5       46.41       49.98      6.74 o 
  -5  19   5       71.84       56.79      7.87 o 
  -4  19   5        6.08        7.67      4.78 o 
  -3  19   5       59.49       76.95      7.72 o 
  -2  19   5       16.29       19.95      5.59 o 
  -1  19   5       46.79       34.17      6.23 o 
   0  19   5        7.73       10.36      4.56 o 
   1  19   5       45.21       32.08      6.03 o 
   2  19   5       42.88       35.93      6.12 o 
   3  19   5       70.60       62.44      7.72 o 
   4  19   5       10.16        7.53      3.22 o 
   5  19   5       99.81       91.55      7.08 o 
  -7  20   5        4.12       -3.69      3.69 o 
  -6  20   5       48.46       53.07      6.19 o 
  -5  20   5       37.82       50.56      6.10 o 
  -4  20   5        0.16        2.98      3.85 o 
  -3  20   5      101.53      102.74      9.52 o 
  -2  20   5      395.02      390.83     18.15 o 
  -1  20   5      124.81       96.90      9.14 o 
   0  20   5       17.23        9.35      5.33 o 
   1  20   5        0.68       -3.16      4.08 o 
   2  20   5      229.16      218.15     12.94 o 
   3  20   5      335.37      320.05     15.24 o 
   4  20   5       11.52        9.01      3.64 o 
   5  20   5       14.87        6.99      3.88 o 
  -6  21   5       16.42       18.13      4.11 o 
  -5  21   5        1.24       -4.75      4.75 o 
  -4  21   5       43.63       52.05      6.46 o 
  -3  21   5       87.03       86.13      8.10 o 
  -2  21   5       45.27       43.87      6.66 o 
  -1  21   5       99.02       90.85      9.01 o 
   0  21   5       30.78       22.03      5.16 o 
   1  21   5       80.71       86.20      8.15 o 
   2  21   5      259.55      244.23     13.28 o 
   3  21   5       45.26       53.24      6.62 o 
   4  21   5        2.72        1.43      4.71 o 
   5  21   5       33.29       38.37      4.32 o 
  -6  22   5      228.79      244.32     10.85 o 
  -5  22   5       74.47       79.06      7.27 o 
  -4  22   5        2.45        9.10      3.60 o 
  -3  22   5       17.59       20.37      4.66 o 
  -2  22   5       81.95       78.61      8.29 o 
  -1  22   5       45.66       44.47      6.68 o 
   0  22   5       32.08       31.07      5.94 o 
   1  22   5       74.89       67.99      7.70 o 
   2  22   5        7.35        9.84      3.42 o 
   3  22   5       20.27       19.90      4.42 o 
   4  22   5       20.28       27.21      3.79 o 
  -5  23   5      114.63      127.82      8.23 o 
  -4  23   5       13.93       15.80      4.54 o 
  -3  23   5       19.53       20.84      4.40 o 
  -2  23   5        7.04       11.28      4.16 o 
  -1  23   5      267.72      271.59     13.67 o 
   0  23   5        0.38        0.00      4.38 o 
   1  23   5       17.32       18.26      3.79 o 
   2  23   5       41.67       40.17      5.70 o 
   3  23   5       64.28       73.38      6.37 o 
   4  23   5        0.92        1.04      2.92 o 
  -5  24   5       84.30      105.86      6.96 o 
  -4  24   5       13.97       22.65      3.85 o 
  -3  24   5        7.63        5.02      4.20 o 
  -2  24   5        0.02       -2.40      4.17 o 
  -1  24   5        0.44       -1.64      3.29 o 
   0  24   5       74.81       85.65      7.80 o 
   1  24   5       10.30        6.62      3.98 o 
   2  24   5        8.16       11.88      3.93 o 
   3  24   5       61.72       60.88      5.88 o 
  -4  25   5        2.68       -2.22      3.94 o 
  -3  25   5      152.31      167.22      9.35 o 
  -2  25   5       75.96       85.64      7.52 o 
  -1  25   5       11.70        7.22      5.33 o 
   0  25   5        5.89        6.14      2.87 o 
   1  25   5        8.80        8.82      3.30 o 
   2  25   5       34.62       38.50      5.80 o 
  -3  26   5        8.66       12.80      3.26 o 
  -2  26   5       69.22       77.59      6.43 o 
  -1  26   5      180.98      167.17      9.38 o 
   0  26   5       24.74       23.50      4.01 o 
   1  26   5      111.46      124.43      7.52 o 
  -9   0   6        0.03        3.05      4.44 o 
  -8   0   6      608.98      617.37     21.58 o 
  -7   0   6       66.27       58.33      7.67 o 
  -6   0   6      291.43      238.66     14.37 o 
  -5   0   6      165.10      184.64     10.75 o 
  -4   0   6        9.78       15.56      4.33 o 
  -3   0   6       60.31       49.41      6.19 o 
  -2   0   6      831.04      929.94     27.02 o 
  -1   0   6       44.05       42.07      5.72 o 
   0   0   6       15.95       13.04      3.55 o 
   1   0   6      239.97      243.69     11.71 o 
   2   0   6      442.39      432.20     16.33 o 
   3   0   6       13.55       26.92      5.33 o 
   4   0   6      106.36       94.23      9.96 o 
   5   0   6        0.83        1.07      4.70 o 
   6   0   6      104.35      110.07      9.43 o 
   7   0   6       13.92        9.95      3.77 o 
  -9   1   6       29.13       17.69      5.37 o 
  -8   1   6      130.17      125.46      9.76 o 
  -7   1   6        0.21       -1.45      4.61 o 
  -6   1   6        5.32       16.62      6.04 o 
  -5   1   6      124.94      127.81      9.28 o 
  -4   1   6      107.08      107.96      8.44 o 
  -3   1   6       62.19       49.99      5.83 o 
  -2   1   6     3756.47     3981.81     75.31 o 
  -1   1   6      702.99      720.47     23.49 o 
   0   1   6      139.08      152.25      9.54 o 
   1   1   6      394.45      439.19     15.99 o 
   2   1   6      195.04      196.54     10.59 o 
   3   1   6      432.23      429.23     16.57 o 
   4   1   6        7.41       10.55      5.00 o 
   5   1   6      170.74      155.72     11.52 o 
   6   1   6      305.72      311.50     14.53 o 
   7   1   6      357.59      385.41     14.86 o 
  -9   2   6      127.17      129.29      9.20 o 
  -8   2   6       26.24       25.10      5.35 o 
  -7   2   6      119.62      133.00     10.84 o 
  -6   2   6      239.27      238.57     14.24 o 
  -5   2   6      109.26      135.82      9.02 o 
  -4   2   6       11.56       12.38      3.45 o 
  -3   2   6      483.83      498.15     17.24 o 
  -2   2   6      586.42      645.74     19.65 o 
  -1   2   6      494.21      517.88     17.35 o 
   0   2   6        9.56       14.63      4.26 o 
   1   2   6       20.98       13.55      4.30 o 
   2   2   6        0.06        2.17      4.06 o 
   3   2   6       29.31       26.97      5.51 o 
   4   2   6        0.51       -4.52      7.49 o 
   5   2   6       31.22       47.94      6.61 o 
   6   2   6       25.77       18.63      5.04 o 
   7   2   6        5.23        8.90      3.65 o 
  -9   3   6      166.58      160.59      9.60 o 
  -8   3   6      116.21      119.33      9.35 o 
  -7   3   6       89.68      108.56      9.60 o 
  -6   3   6     1477.22     1384.13     42.47 o 
  -5   3   6        4.06       12.89      3.02 o 
  -4   3   6      133.79      133.63      9.29 o 
  -3   3   6      348.69      334.13     14.58 o 
  -2   3   6      992.61     1030.96     28.56 o 
  -1   3   6       86.26       96.80      7.46 o 
   0   3   6       70.90       79.76      7.10 o 
   1   3   6       60.50       52.92      6.02 o 
   2   3   6       24.60       17.44      4.50 o 
   3   3   6      219.13      197.52     11.58 o 
   4   3   6       58.37       62.44      8.43 o 
   5   3   6       76.10       83.33      8.13 o 
   6   3   6      332.06      348.82     15.35 o 
   7   3   6       32.14       35.95      4.94 o 
  -9   4   6       24.70       23.25      4.60 o 
  -8   4   6      192.39      193.56     12.03 o 
  -7   4   6       45.42       46.76      6.57 o 
  -6   4   6      110.43      122.08     10.19 o 
  -5   4   6       87.88       84.26      7.83 o 
  -4   4   6      137.33      149.11      9.60 o 
  -3   4   6      368.12      398.75     15.23 o 
  -2   4   6      398.85      456.65     16.09 o 
  -1   4   6      374.75      421.90     15.47 o 
   0   4   6        8.09       17.44      3.49 o 
   1   4   6       54.93       63.90      6.52 o 
   2   4   6      184.20      181.39     10.91 o 
   3   4   6       76.38       54.70      6.67 o 
   4   4   6      114.44      102.09      9.38 o 
   5   4   6       57.15       45.96      7.13 o 
   6   4   6       88.03       69.82      7.78 o 
   7   4   6        0.71       -0.68      3.64 o 
  -9   5   6        0.35        4.25      3.37 o 
  -8   5   6        0.18        0.94      6.10 o 
  -7   5   6        4.75       12.13      4.57 o 
  -6   5   6     1882.81     1900.62     50.66 o 
  -5   5   6      456.19      511.08     18.10 o 
  -4   5   6      541.15      567.78     18.82 o 
  -3   5   6      292.02      283.47     12.91 o 
  -2   5   6       49.85       62.01      6.36 o 
  -1   5   6     1771.85     1829.85     47.62 o 
   0   5   6      195.11      175.27     10.34 o 
   1   5   6      216.34      222.82     11.42 o 
   2   5   6       25.35       23.72      4.71 o 
   3   5   6      337.26      387.32     18.18 o 
   4   5   6      140.81      136.93     11.74 o 
   5   5   6       54.83       55.32      6.70 o 
   6   5   6        7.08        4.47      5.29 o 
   7   5   6       31.86       50.38      5.41 o 
  -9   6   6        4.22       10.03      3.48 o 
  -8   6   6        0.87        1.21      3.44 o 
  -7   6   6       77.67       78.99      9.12 o 
  -6   6   6      263.62      285.49     16.10 o 
  -5   6   6      153.56      117.53     10.17 o 
  -4   6   6      111.74       97.75      8.01 o 
  -3   6   6      581.18      580.23     19.16 o 
  -2   6   6      570.35      605.15     19.06 o 
  -1   6   6        1.40        0.00      3.60 o 
   0   6   6      356.05      344.02     14.12 o 
   1   6   6        1.42        2.16      4.03 o 
   2   6   6       30.65       23.87      4.55 o 
   3   6   6      133.36      153.98     11.65 o 
   4   6   6      221.32      226.37     13.80 o 
   5   6   6       57.10       60.83      7.14 o 
   6   6   6       23.83       37.92      5.52 o 
   7   6   6       70.91       65.42      6.22 o 
  -9   7   6        5.38       10.93      4.17 o 
  -8   7   6        0.03        0.88      3.88 o 
  -7   7   6       11.35       18.77      4.97 o 
  -6   7   6      526.03      520.18     21.09 o 
  -5   7   6      543.60      520.89     20.91 o 
  -4   7   6      100.67      106.30      8.57 o 
  -3   7   6      109.43      110.58      8.47 o 
  -2   7   6       35.80       30.80      5.47 o 
  -1   7   6       22.94       18.98      4.28 o 
   0   7   6      454.26      450.52     16.34 o 
   1   7   6      350.60      342.65     14.58 o 
   2   7   6     1006.00     1112.85     31.09 o 
   3   7   6     1107.33     1147.39     31.92 o 
   4   7   6      184.08      174.51     12.18 o 
   5   7   6        0.01       -1.02      4.21 o 
   6   7   6       69.40       67.51      6.96 o 
   7   7   6        0.16        2.01      2.17 o 
  -9   8   6       14.85       13.29      4.11 o 
  -8   8   6      147.99      171.63     10.74 o 
  -7   8   6      222.88      216.97     13.13 o 
  -6   8   6       16.86       25.13      6.44 o 
  -5   8   6       61.40       49.85      8.88 o 
  -4   8   6       61.72       51.57      6.07 o 
  -3   8   6      483.66      453.67     17.06 o 
  -2   8   6      147.88      160.01      9.87 o 
  -1   8   6       78.74       79.80      7.44 o 
   0   8   6      372.22      395.93     15.66 o 
   1   8   6       46.84       30.29      6.50 o 
   2   8   6      665.67      615.32     20.26 o 
   3   8   6        5.66        3.40      5.19 o 
   4   8   6       62.47       68.83      7.78 o 
   5   8   6       18.87       13.99      4.16 o 
   6   8   6        2.50       10.41      3.60 o 
   7   8   6       50.36       56.68      5.84 o 
  -9   9   6        9.25        1.18      4.13 o 
  -8   9   6        0.32        1.66      3.70 o 
  -7   9   6        2.37       -1.00      5.38 o 
  -6   9   6       30.53       47.51      6.18 o 
  -5   9   6      232.67      254.88     14.81 o 
  -4   9   6       61.74       61.47      7.09 o 
  -3   9   6      433.42      468.22     17.11 o 
  -2   9   6      594.02      605.53     19.55 o 
  -1   9   6     1037.41     1048.31     29.86 o 
   0   9   6      267.41      270.02     13.15 o 
   1   9   6      212.76      208.16     11.63 o 
   2   9   6      572.19      546.99     21.51 o 
   3   9   6       43.28       42.12      7.46 o 
   4   9   6       12.25       15.18      4.51 o 
   5   9   6       17.67       23.38      4.78 o 
   6   9   6        2.73       -3.16      4.87 o 
   7   9   6        9.29        9.92      3.75 o 
  -9  10   6      120.35      132.81      7.68 o 
  -8  10   6        2.15        7.39      3.73 o 
  -7  10   6      119.68      106.21      9.62 o 
  -6  10   6      178.96      200.79     12.81 o 
  -5  10   6     2660.19     2552.36     59.82 o 
  -4  10   6      365.56      385.65     17.59 o 
  -3  10   6        2.29        4.49      2.86 o 
  -2  10   6      348.52      348.85     14.96 o 
  -1  10   6       73.60       84.93      7.41 o 
   0  10   6       27.49       33.84      5.31 o 
   1  10   6       10.28       21.33      4.21 o 
   2  10   6        0.28       -2.26      4.54 o 
   3  10   6      508.38      516.43     20.72 o 
   4  10   6       15.67       17.03      5.50 o 
   5  10   6       40.54       47.82      7.03 o 
   6  10   6       36.04       45.02      5.64 o 
  -8  11   6       14.96       11.49      4.21 o 
  -7  11   6       24.75       31.25      5.17 o 
  -6  11   6      726.17      698.65     23.96 o 
  -5  11   6     1548.01     1521.37     44.43 o 
  -4  11   6        9.61        3.40      5.19 o 
  -3  11   6      167.52      142.19      9.87 o 
  -2  11   6     1391.71     1416.51     42.62 o 
  -1  11   6      821.08      876.03     27.48 o 
   0  11   6        1.12        1.12      4.89 o 
   1  11   6     1138.89     1070.46     30.73 o 
   2  11   6     1433.66     1329.98     41.49 o 
   3  11   6      173.03      156.03     12.00 o 
   4  11   6      380.19      359.30     16.88 o 
   5  11   6        0.54        2.73      4.71 o 
   6  11   6      415.98      406.18     15.14 o 
  -8  12   6       50.47       56.07      5.75 o 
  -7  12   6        0.00       -0.90      4.31 o 
  -6  12   6        9.49        4.80      3.82 o 
  -5  12   6      280.69      256.18     14.73 o 
  -4  12   6      892.04      813.54     26.75 o 
  -3  12   6      330.75      311.10     16.29 o 
  -2  12   6      179.05      170.05     12.30 o 
  -1  12   6     1200.52     1222.84     33.20 o 
   0  12   6       10.19        2.26      7.99 o 
   1  12   6      161.97      185.05     12.24 o 
   2  12   6       37.23       27.78      6.15 o 
   3  12   6        2.07       -2.19      5.77 o 
   4  12   6        8.91       12.12      4.37 o 
   5  12   6        0.59        0.00      4.75 o 
   6  12   6      201.92      227.11     11.10 o 
  -8  13   6       21.55       28.47      4.85 o 
  -7  13   6        6.85       14.20      3.98 o 
  -6  13   6      189.89      165.20     11.55 o 
  -5  13   6       29.51       37.43      6.28 o 
  -4  13   6      285.84      340.94     16.62 o 
  -3  13   6      250.23      260.28     14.95 o 
  -2  13   6       38.74       44.56      7.14 o 
  -1  13   6       32.01       22.65      6.14 o 
   0  13   6       35.98       36.25      6.68 o 
   1  13   6      274.21      247.97     15.29 o 
   2  13   6      291.49      266.71     15.11 o 
   3  13   6      221.63      267.00     14.89 o 
   4  13   6       47.97       65.56      6.92 o 
   5  13   6       61.22       48.07      6.24 o 
   6  13   6      188.41      228.62     10.37 o 
  -8  14   6       36.18       43.84      4.59 o 
  -7  14   6        1.44       -1.60      4.66 o 
  -6  14   6       52.24       55.31      6.36 o 
  -5  14   6        5.83        4.21      6.65 o 
  -4  14   6       34.76       35.27      5.41 o 
  -3  14   6      824.61      783.04     25.72 o 
  -2  14   6        1.81        6.03      2.82 o 
  -1  14   6      351.54      376.52     18.05 o 
   0  14   6       12.40       12.81      4.46 o 
   1  14   6       90.36       68.78      8.87 o 
   2  14   6       17.89       21.18      5.61 o 
   3  14   6        7.29        9.68      3.92 o 
   4  14   6       69.47       76.88      8.02 o 
   5  14   6      428.34      444.17     16.95 o 
   6  14   6      201.44      201.80      9.54 o 
  -8  15   6       21.64       31.92      4.61 o 
  -7  15   6       59.97       56.85      6.89 o 
  -6  15   6        2.26        4.83      3.07 o 
  -5  15   6        6.52        7.43      3.64 o 
  -4  15   6       13.76       10.77      4.81 o 
  -3  15   6        5.51        2.21      4.61 o 
  -2  15   6       10.83       11.95      5.40 o 
  -1  15   6      109.88       95.90      9.29 o 
   0  15   6      137.26      134.34     10.59 o 
   1  15   6      248.88      221.62     13.94 o 
   2  15   6        8.47        4.99      4.99 o 
   3  15   6       20.84       23.28      4.56 o 
   4  15   6        5.22        9.97      3.16 o 
   5  15   6      165.82      207.04     11.15 o 
  -7  16   6        0.43        3.16      1.97 o 
  -6  16   6       82.72       78.60      8.37 o 
  -5  16   6      460.82      470.53     18.87 o 
  -4  16   6      435.35      399.07     17.96 o 
  -3  16   6      102.66      114.86      9.52 o 
  -2  16   6      350.36      366.62     17.39 o 
  -1  16   6        1.52        2.21      4.14 o 
   0  16   6       15.29       19.07      5.19 o 
   1  16   6       59.73       60.38      7.70 o 
   2  16   6       95.31       82.58      8.47 o 
   3  16   6      119.80       94.37      8.81 o 
   4  16   6       12.77       12.59      3.98 o 
   5  16   6       37.96       48.58      5.84 o 
  -7  17   6       54.45       43.48      5.04 o 
  -6  17   6      265.20      257.64     12.69 o 
  -5  17   6      113.59      118.18      9.19 o 
  -4  17   6        5.18       -2.00      5.83 o 
  -3  17   6       41.47       47.54      6.50 o 
  -2  17   6       90.51       94.42      9.31 o 
  -1  17   6        1.37       -1.07      2.41 o 
   0  17   6       26.80        2.14      7.57 o 
   1  17   6       97.84       94.46      9.62 o 
   2  17   6       86.54       98.64      9.30 o 
   3  17   6      199.38      197.83     11.88 o 
   4  17   6        4.48        3.78      4.84 o 
   5  17   6        0.37       -1.14      3.30 o 
  -7  18   6        9.62       -1.57      4.89 o 
  -6  18   6       61.20       52.68      5.77 o 
  -5  18   6       12.57        5.11      5.51 o 
  -4  18   6       21.01       30.87      5.17 o 
  -3  18   6      303.63      310.91     15.29 o 
  -2  18   6      574.52      512.96     19.92 o 
  -1  18   6        1.36        0.00      5.70 o 
   0  18   6      237.11      253.18     13.84 o 
   1  18   6       11.02       11.94      4.60 o 
   2  18   6       63.80       53.98      6.38 o 
   3  18   6      254.55      249.77     12.89 o 
   4  18   6       14.79        7.73      3.83 o 
  -6  19   6       22.21       21.08      3.92 o 
  -5  19   6      181.62      200.27     11.21 o 
  -4  19   6       40.63       50.51      5.84 o 
  -3  19   6       97.13       90.21      8.63 o 
  -2  19   6       71.81       64.11      7.43 o 
  -1  19   6       18.32       25.10      4.95 o 
   0  19   6        0.35       -3.90      4.37 o 
   1  19   6       79.28       72.46      7.43 o 
   2  19   6        2.76        4.04      3.21 o 
   3  19   6       20.69       32.74      4.92 o 
   4  19   6       88.15      101.02      7.22 o 
  -6  20   6      154.63      160.50      8.81 o 
  -5  20   6       50.20       46.97      5.59 o 
  -4  20   6      218.65      222.76     11.85 o 
  -3  20   6       52.88       55.65      6.57 o 
  -2  20   6      344.49      311.50     15.00 o 
  -1  20   6       10.93       10.53      3.34 o 
   0  20   6        4.27       10.35      3.29 o 
   1  20   6        9.91        5.79      3.37 o 
   2  20   6       60.87       58.50      6.80 o 
   3  20   6      174.81      165.73      9.58 o 
   4  20   6        5.94        6.48      2.39 o 
  -5  21   6       32.48       27.18      4.47 o 
  -4  21   6      185.04      198.37     10.59 o 
  -3  21   6      104.90      107.31      8.39 o 
  -2  21   6        8.30        4.22      4.99 o 
  -1  21   6       26.28       35.95      5.33 o 
   0  21   6      281.34      293.45     13.76 o 
   1  21   6        0.09        1.58      1.58 o 
   2  21   6       54.70       49.45      5.37 o 
   3  21   6      435.63      438.04     15.06 o 
  -5  22   6       41.00       37.08      4.89 o 
  -4  22   6       17.42       18.96      4.20 o 
  -3  22   6       38.02       42.32      5.59 o 
  -2  22   6        2.98        7.09      3.58 o 
  -1  22   6      572.21      556.47     18.73 o 
   0  22   6       14.06       11.04      4.02 o 
   1  22   6        1.53        3.27      3.07 o 
   2  22   6       26.17       34.76      4.51 o 
  -4  23   6       14.89       10.96      3.49 o 
  -3  23   6       33.97       29.57      5.33 o 
  -2  23   6        0.01       -2.00      3.82 o 
  -1  23   6       58.04       52.47      6.42 o 
   0  23   6       28.91       40.83      4.89 o 
   1  23   6      166.63      164.63      9.14 o 
   2  23   6      108.87      117.14      8.06 o 
  -3  24   6       28.27       27.14      4.20 o 
  -2  24   6        7.54       10.83      3.01 o 
  -1  24   6        0.25        1.72      2.98 o 
   0  24   6       32.21       31.02      4.63 o 
  -9   1   7      127.27      129.56      7.73 o 
  -8   1   7       19.44       16.60      4.85 o 
  -7   1   7      104.94      113.78      9.05 o 
  -6   1   7      354.23      339.42     16.54 o 
  -5   1   7       11.65        3.70      5.98 o 
  -4   1   7       40.96       50.55      7.67 o 
  -3   1   7       54.66       72.37      8.09 o 
  -2   1   7        4.01        7.32      4.17 o 
  -1   1   7     1613.39     1616.76     46.17 o 
   0   1   7      996.96     1087.05     30.99 o 
   1   1   7        0.04        1.14      4.94 o 
   2   1   7      440.01      450.64     20.05 o 
   3   1   7       31.66       31.87      5.71 o 
   4   1   7       75.43       89.77      8.59 o 
   5   1   7       17.18       21.39      4.44 o 
   6   1   7       74.28       60.45      6.17 o 
  -9   2   7      104.68      116.71      7.18 o 
  -8   2   7       11.57        9.98      3.31 o 
  -7   2   7       21.24       14.92      4.31 o 
  -6   2   7      362.47      348.09     16.54 o 
  -5   2   7       11.01        5.55      7.11 o 
  -4   2   7      185.81      183.25     12.86 o 
  -3   2   7      121.73      107.85     10.48 o 
  -2   2   7       66.91       79.43      7.78 o 
  -1   2   7      153.67      148.00      9.84 o 
   0   2   7      127.05      109.91     10.70 o 
   1   2   7      454.34      455.34     19.62 o 
   2   2   7      265.98      250.17     14.39 o 
   3   2   7      111.92       93.18      8.63 o 
   4   2   7      761.43      695.84     23.25 o 
   5   2   7      638.01      553.03     19.42 o 
   6   2   7        0.83        4.12      2.60 o 
  -8   3   7        0.57       -4.73      4.73 o 
  -7   3   7       54.82       55.44      6.77 o 
  -6   3   7       95.41      110.03      9.30 o 
  -5   3   7     1112.83     1085.32     31.33 o 
  -4   3   7       28.92       27.12      6.13 o 
  -3   3   7      225.34      220.38     13.47 o 
  -2   3   7     1716.24     1641.65     46.97 o 
  -1   3   7     1058.96      965.65     29.49 o 
   0   3   7     1156.20     1199.76     32.79 o 
   1   3   7      167.02      173.65     12.02 o 
   2   3   7       22.45       23.92      5.89 o 
   3   3   7      261.74      236.62     14.38 o 
   4   3   7       40.34       33.51      6.55 o 
   5   3   7       28.11       29.29      5.56 o 
   6   3   7      128.63      119.49      7.91 o 
  -8   4   7        3.79        2.17      3.77 o 
  -7   4   7       16.04       13.98      4.42 o 
  -6   4   7       68.06       79.42      8.18 o 
  -5   4   7        2.25        3.31      5.05 o 
  -4   4   7      472.97      447.61     19.07 o 
  -3   4   7      138.72      126.10     10.83 o 
  -2   4   7      139.12      130.34     11.27 o 
  -1   4   7      231.77      242.41     14.57 o 
   0   4   7       22.96       21.13      6.32 o 
   1   4   7      158.86      174.32     12.32 o 
   2   4   7       24.88       17.88      5.48 o 
   3   4   7        7.94        7.86      3.85 o 
   4   4   7      273.27      293.17     14.56 o 
   5   4   7        0.66       -1.63      4.32 o 
   6   4   7        2.76        5.91      2.82 o 
  -8   5   7        4.79       16.44      4.12 o 
  -7   5   7       78.04       87.21      8.49 o 
  -6   5   7      210.70      243.76     13.75 o 
  -5   5   7      425.91      414.83     18.42 o 
  -4   5   7       50.55       49.52      7.14 o 
  -3   5   7        2.78        7.56      3.99 o 
  -2   5   7        4.98        5.28      4.20 o 
  -1   5   7      610.76      604.81     22.35 o 
   0   5   7      217.64      206.88     13.58 o 
   1   5   7       69.08       73.10      7.68 o 
   2   5   7      692.64      702.59     24.44 o 
   3   5   7       26.34        6.37      4.75 o 
   4   5   7       11.22       21.14      5.55 o 
   5   5   7      136.04      139.37      9.46 o 
   6   5   7        3.65        1.91      2.78 o 
  -8   6   7        1.71        0.68      4.46 o 
  -7   6   7       67.47       72.42      7.00 o 
  -6   6   7        3.27        9.41      3.44 o 
  -5   6   7     1301.02     1240.19     39.19 o 
  -4   6   7       34.67       29.14      6.48 o 
  -3   6   7      505.64      483.57     20.13 o 
  -2   6   7       19.29        5.66      6.70 o 
  -1   6   7     1656.24     1593.43     46.12 o 
   0   6   7       29.80       26.42      6.37 o 
   1   6   7      696.78      781.11     25.92 o 
   2   6   7       77.66       88.46      9.07 o 
   3   6   7      301.01      293.26     15.11 o 
   4   6   7      133.23      120.10      9.17 o 
   5   6   7       26.24       24.83      4.40 o 
   6   6   7      254.75      261.58     10.75 o 
  -8   7   7       41.15       51.36      5.74 o 
  -7   7   7       49.50       60.20      6.80 o 
  -6   7   7      114.02       97.73      9.30 o 
  -5   7   7       32.82       36.49      6.68 o 
  -4   7   7      134.82      132.21     10.64 o 
  -3   7   7       11.50        8.28      5.16 o 
  -2   7   7        0.00        0.00      4.80 o 
  -1   7   7     1003.08      946.85     28.85 o 
   0   7   7     1436.38     1474.00     43.58 o 
   1   7   7      667.71      666.27     23.52 o 
   2   7   7      154.31      150.50     11.32 o 
   3   7   7       81.04       69.62      8.93 o 
   4   7   7        6.67        6.14      3.58 o 
   5   7   7       37.32       40.48      5.56 o 
   6   7   7        1.07        3.61      3.83 o 
  -8   8   7       24.08       23.55      3.99 o 
  -7   8   7      322.26      317.18     14.34 o 
  -6   8   7      621.20      631.56     21.96 o 
  -5   8   7      855.01      812.10     25.44 o 
  -4   8   7        3.93       -1.10      5.29 o 
  -3   8   7       21.60       22.48      5.81 o 
  -2   8   7      320.99      284.76     15.48 o 
  -1   8   7     1127.83     1096.05     31.20 o 
   0   8   7      733.58      730.72     25.10 o 
   1   8   7      849.88      829.21     26.87 o 
   2   8   7       14.16       10.11      5.95 o 
   3   8   7       52.74       39.21      6.14 o 
   4   8   7       59.59       39.98      6.24 o 
   5   8   7       16.06       19.64      3.87 o 
  -8   9   7        7.74       15.13      3.49 o 
  -7   9   7        9.97       10.53      4.52 o 
  -6   9   7      183.56      181.78     11.15 o 
  -5   9   7      398.53      374.09     17.27 o 
  -4   9   7      226.35      197.80     13.15 o 
  -3   9   7      187.62      156.19     12.04 o 
  -2   9   7      158.00      140.98     10.70 o 
  -1   9   7      118.28      107.35     10.26 o 
   0   9   7       71.63       91.93      9.64 o 
   1   9   7       44.37       45.66      7.08 o 
   2   9   7      400.82      360.25     17.12 o 
   3   9   7        0.66        4.63      2.88 o 
   4   9   7      178.31      163.08     10.61 o 
   5   9   7       93.72       89.63      7.00 o 
  -8  10   7       23.75       25.48      3.92 o 
  -7  10   7      185.24      193.80     10.83 o 
  -6  10   7        0.53        0.00      3.85 o 
  -5  10   7       67.79       61.40      7.27 o 
  -4  10   7       10.86       22.18      5.31 o 
  -3  10   7        9.94        4.41      6.98 o 
  -2  10   7       12.47       19.33      5.27 o 
  -1  10   7       16.81       14.15      6.37 o 
   0  10   7      388.70      365.04     17.14 o 
   1  10   7      103.91       98.79      9.07 o 
   2  10   7      480.34      453.18     19.26 o 
   3  10   7      222.73      216.53     12.28 o 
   4  10   7        1.01       -3.31      4.22 o 
   5  10   7      156.38      145.82      8.87 o 
  -7  11   7       24.59       25.46      4.49 o 
  -6  11   7        9.29       12.76      4.42 o 
  -5  11   7        0.46        0.00      5.38 o 
  -4  11   7        1.06        3.15      4.81 o 
  -3  11   7        2.77        5.79      3.69 o 
  -2  11   7       67.55       62.45      7.70 o 
  -1  11   7      126.43      122.99     10.10 o 
   0  11   7       42.26       47.46      6.90 o 
   1  11   7      261.93      285.93     15.18 o 
   2  11   7      756.47      798.21     25.21 o 
   3  11   7        0.07       -1.86      4.35 o 
   4  11   7      110.01      135.95      9.02 o 
   5  11   7      100.39       99.56      7.27 o 
  -7  12   7      210.59      210.60     10.63 o 
  -6  12   7       88.74       90.38      7.85 o 
  -5  12   7       23.94       21.43      4.55 o 
  -4  12   7      106.50       76.92      9.29 o 
  -3  12   7      141.68      121.94     10.30 o 
  -2  12   7       45.01       51.25      7.28 o 
  -1  12   7      238.73      240.39     13.88 o 
   0  12   7       15.16       10.03      5.07 o 
   1  12   7       92.18       78.63      8.53 o 
   2  12   7      163.91      140.44     10.35 o 
   3  12   7      100.12       83.30      8.16 o 
   4  12   7        1.51       -2.22      4.26 o 
   5  12   7        6.88        7.24      3.24 o 
  -7  13   7        0.92       -4.31      4.31 o 
  -6  13   7      328.37      316.64     13.43 o 
  -5  13   7        6.94        6.02      3.80 o 
  -4  13   7      144.24      137.34     10.37 o 
  -3  13   7      137.37      122.01     10.41 o 
  -2  13   7      262.63      250.17     13.72 o 
  -1  13   7       91.40       67.91      8.86 o 
   0  13   7       28.57       23.73      5.85 o 
   1  13   7      299.29      290.54     14.29 o 
   2  13   7       54.54       51.67      7.04 o 
   3  13   7      247.30      232.92     12.36 o 
   4  13   7       22.06       33.03      5.28 o 
  -7  14   7        7.55       -3.79      4.75 o 
  -6  14   7       22.04       33.21      4.80 o 
  -5  14   7      169.54      172.47     10.61 o 
  -4  14   7       11.30       10.06      4.27 o 
  -3  14   7        0.49       -1.00      5.37 o 
  -2  14   7      298.81      258.71     13.95 o 
  -1  14   7       18.40       18.51      5.45 o 
   0  14   7      442.93      392.11     17.84 o 
   1  14   7      191.54      205.97     12.26 o 
   2  14   7      197.14      193.61     11.89 o 
   3  14   7       48.36       53.01      6.29 o 
   4  14   7       84.54      113.35      7.43 o 
  -6  15   7        5.13        9.68      2.78 o 
  -5  15   7       35.33       37.23      4.65 o 
  -4  15   7       84.28       88.14      7.72 o 
  -3  15   7        0.01        1.91      4.26 o 
  -2  15   7       23.00       22.28      5.71 o 
  -1  15   7       10.78        2.97      5.67 o 
   0  15   7        0.06        4.52      3.24 o 
   1  15   7        0.18       -4.63      4.63 o 
   2  15   7       57.54       58.66      6.84 o 
   3  15   7       10.82       22.33      4.40 o 
   4  15   7       53.89       54.60      5.18 o 
  -6  16   7        2.50        2.36      4.02 o 
  -5  16   7      110.37      119.56      8.71 o 
  -4  16   7       29.85       26.20      4.70 o 
  -3  16   7      102.91      106.24      8.82 o 
  -2  16   7     1006.15      978.93     27.24 o 
  -1  16   7      151.71      154.07     10.29 o 
   0  16   7       17.43       12.86      4.37 o 
   1  16   7        2.98        2.31      3.07 o 
   2  16   7       13.39        7.86      4.54 o 
   3  16   7       29.70       34.89      4.99 o 
  -6  17   7       10.09        7.57      2.99 o 
  -5  17   7      106.19      112.18      7.77 o 
  -4  17   7       77.09       74.53      7.51 o 
  -3  17   7      111.56       83.97      7.80 o 
  -2  17   7      353.06      364.27     15.63 o 
  -1  17   7       27.52       28.23      4.33 o 
   0  17   7       54.93       69.93      6.96 o 
   1  17   7       23.17       17.21      4.03 o 
   2  17   7      538.75      529.06     17.88 o 
   3  17   7      192.01      185.55      9.45 o 
  -5  18   7       14.03       14.12      3.18 o 
  -4  18   7        0.00       -2.79      4.31 o 
  -3  18   7      503.08      459.48     16.91 o 
  -2  18   7      307.55      290.81     13.58 o 
  -1  18   7       83.56       85.98      7.86 o 
   0  18   7        3.70        0.00      5.48 o 
   1  18   7       83.16       81.44      7.03 o 
   2  18   7      351.88      364.13     13.88 o 
   3  18   7       43.90       36.67      5.07 o 
  -5  19   7       23.29       25.13      3.82 o 
  -4  19   7      121.56      117.08      7.94 o 
  -3  19   7      107.68       85.61      7.89 o 
  -2  19   7      171.23      133.71      9.04 o 
  -1  19   7       26.11       31.16      4.63 o 
   0  19   7       81.07       80.28      6.98 o 
   1  19   7        0.68        0.00      3.03 o 
   2  19   7      380.95      383.94     13.64 o 
  -4  20   7       55.63       65.00      5.56 o 
  -3  20   7      190.42      178.76      9.83 o 
  -2  20   7       24.59       20.86      4.52 o 
  -1  20   7        0.40       -2.64      4.37 o 
   0  20   7       28.22       33.35      4.88 o 
   1  20   7      105.32      122.21      7.81 o 
  -3  21   7       16.09       14.44      3.26 o 
  -2  21   7       28.38       26.16      4.36 o 
  -1  21   7       44.03       39.81      4.89 o 
   0  21   7       61.88       67.08      5.76 o 
  -7   0   8        3.98        2.00      4.46 o 
  -6   0   8       39.32       47.93      5.66 o 
  -5   0   8       41.72       38.24      5.99 o 
  -4   0   8      184.58      170.15     11.59 o 
  -3   0   8      270.76      277.39     15.14 o 
  -2   0   8      159.61      162.10     11.42 o 
  -1   0   8       97.57       90.02      9.46 o 
   0   0   8      947.33      905.61     27.80 o 
   1   0   8        5.73       16.28      4.99 o 
   2   0   8        9.65       10.74      4.85 o 
   3   0   8        7.16        3.35      3.93 o 
   4   0   8        3.22        2.03      4.55 o 
  -7   1   8       18.30       22.94      4.42 o 
  -6   1   8       56.45       78.02      7.49 o 
  -5   1   8       47.23       53.81      6.41 o 
  -4   1   8      170.67      179.35     11.74 o 
  -3   1   8       74.22       54.01      7.48 o 
  -2   1   8       62.38       53.50      8.13 o 
  -1   1   8      205.08      206.28     13.27 o 
   0   1   8      193.07      179.93     12.51 o 
   1   1   8      380.43      350.06     16.14 o 
   2   1   8       20.56       16.39      4.73 o 
   3   1   8       29.37       38.97      5.75 o 
   4   1   8       26.25       14.43      5.11 o 
  -7   2   8        0.00        2.62      3.07 o 
  -6   2   8       16.50       16.91      4.85 o 
  -5   2   8       76.74       72.81      8.02 o 
  -4   2   8      259.79      268.56     14.28 o 
  -3   2   8       30.26       28.66      6.60 o 
  -2   2   8      141.27      138.69     11.03 o 
  -1   2   8      219.55      265.45     14.63 o 
   0   2   8      251.12      246.57     13.70 o 
   1   2   8      195.57      178.70     12.40 o 
   2   2   8       60.84       59.58      7.68 o 
   3   2   8        1.56        0.00      4.54 o 
   4   2   8       10.88       10.72      3.79 o 
  -7   3   8      357.47      348.18     13.47 o 
  -6   3   8      525.36      515.71     18.03 o 
  -5   3   8       48.35       42.55      5.96 o 
  -4   3   8       19.05       20.66      6.15 o 
  -3   3   8       88.44       89.65      8.97 o 
  -2   3   8      146.60      154.95     11.41 o 
  -1   3   8        0.04        5.66      2.01 o 
   0   3   8      240.63      248.65     14.13 o 
   1   3   8      105.45      109.81      9.10 o 
   2   3   8      542.90      547.63     20.13 o 
   3   3   8        4.47        5.46      3.45 o 
   4   3   8       92.37       96.24      7.41 o 
  -7   4   8       20.25       14.66      3.39 o 
  -6   4   8      259.70      243.61     12.38 o 
  -5   4   8        7.61        4.26      4.26 o 
  -4   4   8       59.06       67.29      6.89 o 
  -3   4   8        4.26        4.13      4.46 o 
  -2   4   8        4.11        4.21      6.14 o 
  -1   4   8       27.33       35.14      6.29 o 
   0   4   8        2.96       -3.11      5.95 o 
   1   4   8        6.03        1.98      5.62 o 
   2   4   8      775.67      745.57     23.15 o 
   3   4   8        0.07        0.81      2.91 o 
   4   4   8        0.49        4.73      2.06 o 
  -7   5   8        6.13        8.52      3.06 o 
  -6   5   8      270.72      267.03     12.89 o 
  -5   5   8        2.78        5.98      3.49 o 
  -4   5   8       78.64       65.71      8.43 o 
  -3   5   8        6.89       10.91      3.60 o 
  -2   5   8      184.95      197.41     12.59 o 
  -1   5   8      217.42      239.30     13.66 o 
   0   5   8      238.58      247.91     13.86 o 
   1   5   8      142.96      158.25     11.36 o 
   2   5   8      242.50      236.45     13.13 o 
   3   5   8        5.31        1.58      5.90 o 
   4   5   8       14.67       17.06      4.06 o 
  -7   6   8        0.78        5.84      2.93 o 
  -6   6   8      105.27       94.98      7.99 o 
  -5   6   8       64.40       61.97      6.22 o 
  -4   6   8        5.47        5.12      3.61 o 
  -3   6   8       12.40       15.44      5.41 o 
  -2   6   8      445.10      472.56     18.99 o 
  -1   6   8        3.43        2.06      4.60 o 
   0   6   8       95.92       96.91      8.62 o 
   1   6   8       19.56       17.35      5.57 o 
   2   6   8      352.25      344.02     15.35 o 
   3   6   8        2.08        0.00      4.20 o 
   4   6   8        2.40       10.00      3.27 o 
  -7   7   8        0.71       -3.32      3.32 o 
  -6   7   8       18.83       10.67      4.22 o 
  -5   7   8        0.04        0.00      3.61 o 
  -4   7   8       61.63       68.12      7.24 o 
  -3   7   8       11.11       11.85      4.56 o 
  -2   7   8       29.09       20.23      6.39 o 
  -1   7   8       17.34       17.54      4.49 o 
   0   7   8      110.09      120.21      9.69 o 
   1   7   8        0.00        3.77      4.42 o 
   2   7   8      170.08      186.61     11.07 o 
   3   7   8       70.39       67.00      6.61 o 
   4   7   8      127.72      113.30      7.75 o 
  -7   8   8        0.36        3.11      2.74 o 
  -6   8   8       19.78       11.59      3.96 o 
  -5   8   8      123.04      142.29      9.73 o 
  -4   8   8      200.92      184.80     11.65 o 
  -3   8   8       69.87       62.40      7.10 o 
  -2   8   8       56.95       50.81      6.85 o 
  -1   8   8      387.98      391.03     17.24 o 
   0   8   8        2.88       -5.12      5.12 o 
   1   8   8       64.94       56.27      6.94 o 
   2   8   8      125.87      123.83      9.12 o 
   3   8   8       62.38       69.82      6.55 o 
   4   8   8       34.93       38.93      4.74 o 
  -6   9   8      920.12      916.05     26.95 o 
  -5   9   8      228.52      221.89     11.92 o 
  -4   9   8       90.68       81.10      8.56 o 
  -3   9   8      204.30      172.47     11.59 o 
  -2   9   8       70.19       77.11      7.58 o 
  -1   9   8       42.05       37.95      6.66 o 
   0   9   8      425.58      436.45     17.72 o 
   1   9   8       14.30       10.06      5.19 o 
   2   9   8       30.25       29.33      5.09 o 
   3   9   8       62.59       52.82      7.01 o 
  -6  10   8       13.23       14.39      4.37 o 
  -5  10   8       55.18       57.66      6.07 o 
  -4  10   8        9.05       11.28      4.22 o 
  -3  10   8       75.66       88.07      7.63 o 
  -2  10   8       47.02       50.37      6.20 o 
  -1  10   8      138.40      141.96     10.55 o 
   0  10   8      213.07      213.14     12.12 o 
   1  10   8        0.98       -1.71      4.97 o 
   2  10   8       48.83       54.34      6.09 o 
   3  10   8        1.80        0.00      4.63 o 
  -6  11   8       90.07       83.16      6.47 o 
  -5  11   8       99.79      119.48      8.20 o 
  -4  11   8      115.98      116.56      8.42 o 
  -3  11   8       54.78       49.12      6.98 o 
  -2  11   8       19.01       16.14      4.51 o 
  -1  11   8      157.99      184.93     11.55 o 
   0  11   8       85.63       87.05      7.96 o 
   1  11   8      120.88      129.43      8.88 o 
   2  11   8       33.21       32.08      5.77 o 
   3  11   8       16.30       22.16      3.51 o 
  -6  12   8       17.55       13.08      3.31 o 
  -5  12   8      153.70      158.21      9.02 o 
  -4  12   8        1.21        2.27      3.94 o 
  -3  12   8       31.09       37.87      4.95 o 
  -2  12   8       15.01       11.40      4.49 o 
  -1  12   8       17.34       18.83      4.74 o 
   0  12   8      178.85      155.52     10.40 o 
   1  12   8      263.72      232.50     11.89 o 
   2  12   8      118.52      110.69      7.83 o 
   3  12   8       42.43       40.34      4.44 o 
  -5  13   8       32.58       34.23      4.97 o 
  -4  13   8       38.52       23.59      5.09 o 
  -3  13   8       35.65       42.31      5.76 o 
  -2  13   8      122.14      127.42      8.97 o 
  -1  13   8       51.25       53.86      6.02 o 
   0  13   8       14.80       17.63      4.52 o 
   1  13   8        8.41        6.19      3.34 o 
   2  13   8      321.20      348.38     13.38 o 
  -5  14   8      367.12      374.96     12.93 o 
  -4  14   8       54.67       56.75      5.83 o 
  -3  14   8       11.27        7.66      3.65 o 
  -2  14   8        8.55       11.03      3.17 o 
  -1  14   8        0.07       -0.76      3.61 o 
   0  14   8      220.85      222.09     11.59 o 
   1  14   8       15.62        7.01      4.11 o 
   2  14   8       23.93       26.59      4.54 o 
  -4  15   8       28.07       25.37      3.93 o 
  -3  15   8      275.56      289.72     12.21 o 
  -2  15   8      125.48      102.37      7.73 o 
  -1  15   8       94.44       71.63      7.00 o 
   0  15   8        2.06        9.25      3.32 o 
   1  15   8       61.73       64.88      6.19 o 
  -4  16   8       32.79       31.88      3.99 o 
  -3  16   8      104.17      116.81      7.38 o 
  -2  16   8        0.01        1.87      3.25 o 
  -1  16   8        0.01        1.88      2.87 o 
   0  16   8        1.04       -1.78      3.70 o 
   1  16   8       65.08       70.01      5.80 o 
  -3  17   8       87.27       61.79      5.77 o 
  -2  17   8        3.34       -3.53      3.53 o 
  -1  17   8      151.41      146.78      8.61 o 
   0  17   8        1.15        2.07      2.74 o 
  -5   1   9      225.97      247.12     11.17 o 
  -4   1   9       60.08       75.15      6.98 o 
  -3   1   9       42.79       51.22      5.70 o 
  -2   1   9       43.64       41.49      5.65 o 
  -1   1   9       31.39       31.34      5.13 o 
   0   1   9      211.01      195.72     11.51 o 
   1   1   9      223.66      247.10     11.28 o 
   2   1   9       40.33       37.08      4.85 o 
  -5   2   9       18.38       35.36      4.76 o 
  -4   2   9        1.31        0.47      3.03 o 
  -3   2   9       22.57       15.59      4.30 o 
  -2   2   9      109.67      109.96      8.64 o 
  -1   2   9      101.90      104.15      8.24 o 
   0   2   9      924.37      885.87     27.88 o 
   1   2   9       82.64       75.01      6.70 o 
   2   2   9        0.87       -4.55      4.55 o 
  -5   3   9      272.14      275.87     11.35 o 
  -4   3   9       49.65       29.60      5.22 o 
  -3   3   9       64.92       63.99      7.47 o 
  -2   3   9       39.42       42.18      5.46 o 
  -1   3   9       85.62       88.46      7.13 o 
   0   3   9      541.52      549.14     18.06 o 
   1   3   9      182.16      158.14      9.01 o 
   2   3   9      390.04      400.00     13.39 o 
  -5   4   9       47.21       47.00      4.90 o 
  -4   4   9       18.37       22.25      4.55 o 
  -3   4   9       69.50       64.67      6.79 o 
  -2   4   9        0.14        2.53      2.98 o 
  -1   4   9       83.93       82.29      6.92 o 
   0   4   9       15.69        9.54      4.11 o 
   1   4   9      188.02      186.64     10.39 o 
   2   4   9       55.21       45.81      4.75 o 
  -5   5   9        0.36        3.29      3.55 o 
  -4   5   9        4.60       -3.24      4.54 o 
  -3   5   9      145.62      149.20      9.15 o 
  -2   5   9      139.24      117.69      8.85 o 
  -1   5   9       80.50       83.68      7.19 o 
   0   5   9      242.23      247.93     11.80 o 
   1   5   9      947.48      966.15     27.26 o 
   2   5   9       25.70       26.94      3.85 o 
  -5   6   9       25.69       13.57      3.66 o 
  -4   6   9        3.79        7.06      2.46 o 
  -3   6   9       12.30       10.54      3.34 o 
  -2   6   9       24.15       17.17      4.68 o 
  -1   6   9        1.07        0.00      3.89 o 
   0   6   9        1.47       -2.69      3.44 o 
   1   6   9       88.44       77.50      6.56 o 
  -4   7   9       33.90       47.98      5.27 o 
  -3   7   9      101.97      114.24      7.94 o 
  -2   7   9       19.12       25.69      4.69 o 
  -1   7   9       76.11       64.23      6.58 o 
   0   7   9        5.81        6.44      3.58 o 
   1   7   9      199.85      206.28      9.87 o 
  -4   8   9        0.19       -2.81      3.41 o 
  -3   8   9       45.31       47.59      4.93 o 
  -2   8   9        6.19        1.31      4.90 o 
  -1   8   9       40.45       39.05      5.33 o 
   0   8   9       28.10       25.27      4.40 o 
   1   8   9       10.68        8.21      3.01 o 
  -4   9   9       41.73       33.71      4.61 o 
  -3   9   9       79.47       62.74      5.45 o 
  -2   9   9       13.90       14.84      3.92 o 
  -1   9   9       67.17       80.98      6.23 o 
   0   9   9        0.70       -1.72      3.58 o 
  -3  10   9       69.45       51.22      5.40 o 
  -2  10   9      168.58      172.33      9.22 o 
  -1  10   9        6.29       -4.35      4.35 o 
   0  10   9        6.20        6.71      3.37 o 
  -2  11   9      114.05      106.19      6.61 o 
  -1  11   9       55.46       53.62      5.40 o 
                                                 
